# Supplementary material for: Transcriptomic insights into the immune responses of the lung and muscle of non-healthy harbor porpoises (Phocoena phocoena)
Source: Front Immunol. 2026 Mar 9;17:1738836. doi: 10.3389/fimmu.2026.1738836 (PMC13006228; doi:10.3389/fimmu.2026.1738836)
Supplement: Supplementary file 1 [file DataSheet1.zip]

Archive with 2 entries (2 files):
- Revised_Supplementary_Tables_Transcriptomic insights into the immune responses of the lung and muscle of non-healthy harbor porpoises (Phocoena phocoena)_EMD_2026_02.xlsx
- Supplementary_Figures_Transcriptomic insights into the immune responses of the lung and muscle of non-healthy harbor porpoises (Phocoena phocoena).pptx
