# Supplementary material for: Transcriptomic insights into the immune responses of the lung and muscle of non-healthy harbor porpoises (Phocoena phocoena)
Source: Front Immunol. 2026 Mar 9;17:1738836. doi: 10.3389/fimmu.2026.1738836 (PMC13006228; doi:10.3389/fimmu.2026.1738836)
Supplement: Supplementary file 1 [file DataSheet1.zip › Revised_Supplementary_Tables_Transcriptomic insights into the immune responses of the lung and muscle of non-healthy harbor porpoises (Phocoena phocoena)_EMD_2026_02.xlsx]

## Sheet: S01 RNASeq 
Supp. Tab. 1. RNA-Seq metrics of the individual lung and muscle transcriptomes. Given are the RNA integrity numbers (RIN), total sequence count after trimming and clean-up of raw sequences and the percentage of mapped (with HISAT2) and annotated (with featurecounts) reads to the reference genome of the harbor porpoise (mPhoPho1.1, RefSeq accession: GCF_963924675.1). In addition, the mean and stan…
Individual	RNA Integrity Number (RIN)	Total sequences after trimming	Mapping (%)	Annotation (%)
Lung
Pph_h3	5.7	15972079	89.7	44.7
Pph_h4	6	15073807	94.1	45.6
Pph_nh3	5.8	26029839	94.2	33
Pph_nh4	6.6	13865726	92.6	50.2
mean ± standard deviation	6.0 ± 0.4	17735363 ± 5596590	92.7 ± 2.1	43.4 ± 7.3
Muscle
Pph_h2	6.1	12533935	78	42.1
Pph_h3	4.8	18400931	76.8	39.9
Pph_h4	6.7	14257197	69.8	25.8
Pph_nh1	6.1	23743855	90.2	44.9
Pph_nh2	5.7	21481232	89	49
Pph_nh4	4.9	16850531	79.5	34.5
Pph_nh5	6.5	15683970	86.4	43
Pph_nh6	5.9	12703014	76.1	40.1
Pph_nh7	6.1	18819746	86	47.1
Pph_nh8	7	14348128	89.7	49.6
mean ± standard deviation	6.0 ± 0.7	16882254 ± 332976	82.2 ± 7.0	41.6 ± 7.2

## Sheet: S02 DETs Lung
Supp. Tab. 2. Complete list of significant DETs in the lung of non-healthy harbor porpoises. Transcripts were considered significantly dysregulated if pvalFDR ≤ 0.05, FClog2 ≥ 1 / ≤ -1 and mean TPMnon-healthy ≥ 5 (nh). In addition to the FClog2 and pvalFDR, the mean TPM for the healthy cohort (h) and individual TPM values are shown. If transcripts were identified with LOC IDs in the transcriptomi…
Gene ID	FClog2	pvalFDR	TPM nh mean	TPM h mean	TPM Pph_nh3	TPM Pph_nh4	TPM Pph_h3	TPM Pph_h4
LOC136143280 (IGHG1)	3.78783	1.15626e-19	3852.96	29.82	6590.79	1115.13	18.5267	41.1134
JCHAIN	3.73754	1.15626e-19	2362.58	26.1642	4085.57	639.581	25.4276	26.9009
CXCL8	3.12018	3.64165e-15	74.5035	3.42935	73.468	75.5391	3.94657	2.91214
LOC136133810 (IGKC)	2.76977	3.14808e-10	423.975	20.4323	635.534	212.416	9.08297	31.7817
LOC136143286 (IGHV3-23)	2.66863	1.35098e-08	258.03	4.68596	459.579	56.4805	3.44335	5.92857
LTF	2.48909	2.03908e-07	9.72115	0.263816	12.7951	6.64716	0.437285	0.0903473
LOC136136182 (SFTPA)	2.45026	5.45218e-08	94.1069	7.59951	60.0771	128.137	10.1154	5.08363
LOC136143293 (IGHV4-38-2)	2.37599	7.71857e-07	69.2534	3.80296	57.3091	81.1977	1.38882	6.2171
SPP1	2.29547	2.36852e-06	339.966	23.3802	105.006	574.926	15.4057	31.3547
SFTPB	2.25475	2.74616e-06	236.19	19.9126	87.1268	385.252	26.1336	13.6915
MMP9	2.05024	1.48306e-06	76.17	12.6187	97.9015	54.4386	16.2167	9.02066
TNC	2.01711	1.95638e-05	49.5096	7.34222	23.6742	75.345	7.4047	7.27974
TNFRSF17	1.99445	0.000205515	30.1939	1.26781	50.1437	10.2441	1.10663	1.429
CCN5	1.90331	0.000127521	41.4411	6.5044	38.283	44.5992	9.57007	3.43873
CXCL17	1.85829	0.000601403	181.151	23.7277	75.1575	287.144	32.1953	15.2601
PIGR	1.83405	0.00105586	54.6559	5.64272	96.1524	13.1595	3.64998	7.63547
GPNMB	1.7679	0.000366327	76.4831	15.4077	48.435	104.531	10.7497	20.0656
LOC136130342 (SLC2A3)	1.72736	0.00146901	310.919	56.2234	118.163	503.674	59.5686	52.8782
SELP	1.67721	3.4108e-05	60.832	16.2294	64.7098	56.9542	18.4185	14.0403
SBSN	1.67506	0.00602031	31.0357	3.4089	51.825	10.2464	4.56325	2.25455
LOC136136681 (S100A9)	1.6639	0.00679817	152.628	16.6205	233.394	71.861	3.76811	29.4728
DERL3	1.66082	0.00696759	39.5008	3.98505	64.7103	14.2913	2.0952	5.87491
LOC136130746 (OLR1)	1.60561	0.00975574	10.4151	0.489064	8.40667	12.4234	0.481114	0.497014
IL1B	1.60366	0.00587177	34.9385	7.00837	35.8157	34.0613	3.24182	10.7749
LOC136140592 (HP)	1.60225	0.00949413	30.5644	4.78351	31.5377	29.591	1.61961	7.9474
FAM167B	1.58199	0.00388073	36.6592	8.55297	32.2562	41.0621	9.29239	7.81354
CNN1	1.57315	0.011216	216.72	38.6686	67.4059	366.034	52.3683	24.9688
LOC136134176 (IGKV2-29)	1.55213	0.011861	36.9553	0.774329	67.4427	6.46795	1.02119	0.527469
ZBTB16	1.55126	0.00560734	38.5115	9.35837	27.3172	49.7059	12.4906	6.22612
MYBPC2	1.5424	0.015337	5.38625	0.935734	4.58781	6.18469	0.537884	1.33358
PLA2G4F	1.53174	0.0190102	5.8972	0.788253	8.37136	3.42304	0.816951	0.759555
STC2	1.52998	0.00943712	15.1001	3.43983	13.1376	17.0627	4.13886	2.74079
LOC136133030 (SERPINB2)	1.52908	0.0190102	11.9347	1.85379	13.809	10.0605	2.33135	1.37623
TNFAIP3	1.51622	0.0169442	41.9367	8.52144	15.1755	68.6978	9.0114	8.03148
S100A8	1.51514	0.0102516	117.187	26.9295	135.984	98.39	14.8802	38.9789
AQP3	1.50746	0.0226465	11.1193	0.999483	17.1891	5.04961	0.259107	1.73986
NCF1	1.49983	0.00130044	71.4785	21.399	73.4567	69.5002	17.8693	24.9287
CH25H	1.4979	0.0190102	64.0203	13.0152	27.1677	100.873	13.3244	12.706
LOC136126820 (MMP3)	1.49283	0.0203026	5.04254	0.179839	6.80551	3.27957	0	0.359678
CCL19	1.46165	0.0321864	64.8238	9.61761	74.8158	54.8318	16.7616	2.47365
IL2RA	1.4607	0.0264896	21.8897	4.35486	27.7598	16.0196	4.90748	3.80225
SELE	1.45119	0.0321864	19.6927	1.72674	4.21732	35.1681	2.94622	0.507265
SLC34A2	1.41778	0.0310694	78.3875	19.1136	32.4811	124.294	14.0074	24.2198
CCL5	1.40891	0.0377055	38.0024	8.24388	48.6981	27.3068	3.50295	12.9848
PLAU	1.39523	0.0310694	10.1662	2.57203	12.4169	7.9155	2.70775	2.43631
LOC136132289 (VNN2)	1.3918	0.0310694	24.6739	6.22009	37.4181	11.9296	6.26828	6.1719
BHLHE40	1.38992	0.0378809	188.727	47.1789	63.8666	313.587	49.0273	45.3305
GADD45B	1.38243	0.0352748	250.523	66.4568	99.938	401.108	58.5369	74.3766
THBS4	1.37477	0.0408325	30.5243	7.28042	45.7735	15.2751	10.9473	3.61355
LOC136118984 (GBP1)	1.36536	0.035989	30.6456	8.06473	46.1667	15.1244	10.2357	5.89371
TM4SF1	1.36396	0.0464679	190.991	47.857	62.6542	319.328	52.2827	43.4312
SAMSN1	1.35843	0.0457754	10.7024	2.62875	13.6285	7.77639	2.902	2.3555
AQP7	1.35698	0.0407095	10.8589	0.195608	2.08551	19.6323	0.391216	0
MYH11	1.34748	0.0190102	273.507	88.2785	192.87	354.143	117.088	59.4694
S100A12	1.34652	0.0385432	153.793	42.8009	154.794	152.791	23.8936	61.7082
LOC136124577 (ORM1)	1.33887	0.0378809	130.999	36.8151	186.001	75.9978	49.6006	24.0297
CA4	1.30456	0.0378809	53.524	17.0427	37.1679	69.8801	16.3696	17.7158
LCP1	1.28785	0.0310694	73.6843	24.298	106.287	41.0822	22.4803	26.1158
SRGN	1.2805	0.00754129	193.418	72.7265	232.355	154.482	74.3252	71.1278
MOXD1	1.28038	0.0378809	17.2794	5.71046	17.8257	16.7331	6.85157	4.56935
LOC136129063 (S100A4)	1.26141	0.0218272	307.125	113.675	243.317	370.933	103.325	124.025
LMOD1	1.23795	0.0190102	45.1021	17.2978	46.7345	43.4698	14.6483	19.9473
IDO1	1.23302	0.0411166	89.3304	31.9754	98.3395	80.3214	42.9634	20.9874
LOC136118104 (B2M)	1.18267	0.00898181	2193.77	933.143	2428.71	1958.82	976.96	889.325
TIMP1	1.11772	0.025474	1480.62	658.663	1505.15	1456.1	751.569	565.756
PLVAP	1.08989	0.0310694	332.247	152.315	321.76	342.734	154.439	150.192
LOC136122826 (TF)	-1.05712	0.0426603	177.312	478.126	209.547	145.078	451.365	504.886
BCHE	-1.167	0.0483093	26.1842	82.6823	34.467	17.9015	71.1783	94.1863
COL3A1	-1.23657	0.0433083	534.664	1869.38	787.214	282.113	1555.28	2183.48
MFAP2	-1.24751	0.0341479	72.284	255.399	76.4999	68.0681	168.583	342.215
SPON1	-1.38048	0.0013825	17.3656	62.5764	17.062	17.6692	64.1391	61.0137
KCP	-1.42206	0.0232935	6.94968	34.5518	8.46048	5.43887	15.0748	54.0288
ADAMTS2	-1.45863	0.00754129	14.1095	62.0331	20.8374	7.38161	63.3576	60.7086
NRXN1	-1.4982	0.000690772	8.34405	34.0312	10.221	6.46714	34.0946	33.9677
LOC136118455 (B2M)	-1.54407	0.0046881	212.803	1084.85	206.692	218.915	1618.73	550.979
NREP	-1.65721	0.000601403	123.534	652.777	137.457	109.611	366.256	939.298

## Sheet: S03 DETs Muscle 
Supp. Tab. 3. Complete list of significant DETs in the muscle of non-healthy harbor porpoises. Significantly dysregulated transcripts were identified with the cut-offs pvalFDR ≤ 0.05, FClog2 ≥ 1 / ≤ -1 and mean TPMnon-healthy ≥ 5. Given are the FClog2, pvalFDR, mean TPM values for the non-healthy (nh) and healthy (h) cohort and the individual TPM values. For transcripts with LOC IDs, the correspo…
Gene ID	FClog2	pvalFDR	TPM nh mean	TPM h mean	TPM Pph_nh1	TPM Pph_nh2	TPM Pph_nh4	TPM Pph_nh5	TPM Pph_nh6	TPM Pph_nh7	TPM Pph_nh8	TPM Pph_h2	TPM Pph_h3	TPM Pph_h4
AMPD3	3.70985	1.21792e-06	24.0366	1.02053	29.17	29.4723	22.5679	16.7684	0.796949	25.285	44.1955	1.25044	0.866782	0.944359
CDKN1A	3.61751	3.45235e-06	233.254	10.6406	398.927	184.161	317.228	87.1351	14.3227	133.195	497.812	12.8416	8.0485	11.0318
GADD45G	3.49981	0.000103339	366.437	13.0589	1026.66	257.81	326.001	32.3177	15.43	508.731	398.115	17.5902	14.8373	6.74939
TRIM63	3.43815	0.00019978	2073.09	56.5415	1917.4	2494.9	1955	47.6576	29.791	4003.35	4063.52	62.1681	64.83	42.6265
KLHL30	3.36902	8.38198e-07	116.251	8.29349	51.0362	108.051	152.439	191.185	45.6781	40.89	224.478	10.4076	11.1905	3.28246
KCNIP2	3.35564	1.471e-25	101.092	10.0174	77.1003	136.562	96.9968	67.6958	93.0604	93.2713	142.96	8.599	13.431	8.02221
H1-2	3.23775	0.000138108	79.5288	4.95108	199.749	37.2885	93.6148	45.6524	6.47679	72.2388	101.682	2.25828	10.7296	1.8654
TNFRSF12A	3.20643	0.000113161	266.602	17.2361	404.012	321.504	257.086	58.7351	11.0471	532.475	281.353	17.5176	13.7194	20.4713
ANKRD33B	3.14522	0.000110116	12.4582	0.874027	6.31561	6.63062	25.0549	20.5728	1.60598	8.60451	18.4228	1.11992	1.13212	0.370034
LOC136143276 (IGHG4)	3.14237	0.000887542	6.21699	0.223873	20.5803	2.59846	3.58036	0.619959	4.27069	3.6476	8.22158	0.529013	0.142607	0
IL6R	3.0244	1.13274e-05	17.2799	1.68789	21.5107	18.3599	33.5405	6.31373	5.8166	13.8325	21.5855	1.472	2.61895	0.97273
CABYR	2.93503	0.00141353	7.81722	0.492239	24.8527	2.18368	4.16037	1.38933	0.629645	9.69235	11.8125	0.395172	0.559268	0.522276
MAFF	2.92229	0.00132375	344.243	21.6572	638.401	531.963	381.888	17.1995	8.71001	369.371	462.169	30.1053	22.825	12.0413
IP6K3	2.91783	0.000559046	96.9097	7.96484	156.113	89.6947	124.198	33.3919	4.93233	69.1267	200.912	9.6737	11.6638	2.55703
PRODH	2.88472	0.00048633	32.4236	2.78228	22.007	46.8325	36.9931	14.0248	2.93357	76.3393	27.835	4.79464	2.7918	0.760416
SDC4	2.85095	0.00077662	202.113	18.7348	589.323	163.88	251.534	37.2491	20.3442	213.54	138.919	16.979	23.0684	16.1569
IRS2	2.83223	0.00017644	6.08529	0.637617	4.78867	6.5682	11.8571	2.0097	1.03224	4.44819	11.8929	0.666899	0.616378	0.629572
S100A12	2.81744	0.00553578	22.4645	0.722604	34.3609	63.2721	2.21865	1.5559	1.88036	9.59022	44.3731	0	1.19299	0.974822
LYPD3	2.81273	0.00256608	79.1326	5.46742	116.635	87.8469	30.1027	5.32884	3.71544	257.254	53.0451	5.63531	6.91461	3.85234
PFKFB3	2.80974	0.000916264	45.1705	3.79028	26.1085	79.1725	70.206	13.843	9.6275	6.80553	110.43	5.81946	4.40588	1.1455
XIRP1	2.80019	0.00336621	355.577	23.9027	1447.79	114.586	84.7452	39.528	34.5353	451.366	316.491	30.9219	30.0613	10.7251
KLHL21	2.79862	0.000318795	20.5094	2.21799	28.6908	11.7219	39.507	16.2289	4.11467	9.68202	33.6205	2.09821	3.91582	0.639942
DUSP26	2.79453	0.00010101	271.262	30.73	260.215	616.085	217.041	131.503	46.193	264.278	363.52	35.5919	42.9139	13.6843
SETD7	2.79316	0.000143649	167.065	18.5142	130.112	287.276	230.425	61.7227	15.9186	211.26	232.739	20.4519	15.9543	19.1363
SIK1	2.77741	0.00148598	38.1329	3.23054	36.8941	84.2028	60.4548	2.76494	1.67076	36.7188	44.224	2.09718	3.32138	4.27307
CHGA	2.77717	0.000608973	15.9934	1.65122	24.2628	16.0714	12.2425	10.5494	0.813785	17.6081	30.4061	1.70247	0.860508	2.39068
HIPK2	2.77627	0.000310809	27.1767	2.97137	35.9735	28.6732	18.1349	5.48481	9.48749	55.9895	36.4937	3.81085	4.2376	0.865662
D2HGDH	2.77429	1.23414e-05	63.3682	8.05507	37.3596	71.3927	86.074	92.0653	14.5127	41.1609	101.012	8.96301	9.5994	5.60279
SRXN1	2.76612	0.000273534	65.2052	7.70191	116.207	18.0218	76.4083	49.2879	10.144	103.853	82.5139	7.15428	7.34598	8.60547
ALDH1L1	2.76563	0.000912809	28.0046	2.78122	14.058	15.8669	26.2375	18.7514	7.0818	101.614	12.4224	3.852	3.41471	1.07694
BTG2	2.7624	0.000850237	77.3291	7.94318	169.653	85.7823	75.9966	15.4727	7.27196	98.2605	88.8671	8.55743	9.88647	5.38565
NRAP	2.73223	0.00264085	795.526	70.0182	3271.17	631.112	160.256	105.623	234.986	680.511	485.027	78.9493	96.36	34.7453
IRAK2	2.72818	0.00095648	134.197	13.7798	232.878	157.496	71.1811	18.7725	14.2499	178.216	266.584	16.9159	11.301	13.1225
KBTBD8	2.72466	0.00680491	8.09803	0.390703	7.15216	0.659635	11.5678	4.72713	0.580975	1.75092	30.2476	0.569728	0	0.602382
ARRDC2	2.7215	0.00411498	132.873	9.56615	117.895	175.805	108.755	2.87444	12.388	331.541	180.853	10.4127	16.6547	1.63104
HPN	2.71157	0.000608973	23.3899	2.51492	21.3114	54.83	15.4574	5.45097	2.54525	30.1277	34.0064	2.93644	2.27976	2.32856
CEBPD	2.70402	0.00296426	170.928	15.6355	625.872	170.786	151.071	9.68882	26.5921	130.754	81.7335	12.3626	17.1838	17.3601
TRMT61A	2.69465	0.00019978	20.5307	2.50673	24.0168	22.0444	20.1919	12.3855	4.65477	28.4376	31.9841	3.65173	3.30065	0.567798
CSRNP1	2.68939	0.00136527	41.9281	4.32493	82.8528	91.4006	31.2417	4.86114	4.44733	21.1167	57.5762	3.29516	5.06843	4.6112
ARID5A	2.68788	0.00197709	24.9635	2.5964	80.7857	24.7358	9.88529	6.18426	2.41094	21.798	28.9448	1.70227	3.21219	2.87474
FADS6	2.66569	0.00095648	254.317	26.0405	74.253	497.144	326.514	90.9496	101.622	344.702	345.035	58.1965	15.3439	4.58114
RRS1	2.64986	0.000896445	39.501	4.73009	51.6788	46.3889	30.6324	10.8152	3.55492	82.9123	50.5246	4.64814	3.62233	5.91979
ADPRHL1	2.6163	0.000226139	59.9833	7.68134	33.7323	153.959	59.4302	35.733	10.3446	71.0315	55.6523	10.8207	6.09433	6.12902
RORC	2.61467	7.33487e-05	33.7265	4.75761	20.0837	24.9108	38.3722	26.4376	39.3679	17.6579	69.2552	5.03554	8.05415	1.18314
SORL1	2.61446	0.00814692	6.53524	0.49134	12.0637	4.40714	1.38336	0.0965299	0.664962	19.0992	8.03179	0.302021	0.555111	0.616889
LOC136138179 (CCL3)	2.61291	0.0153665	10.0903	0	16.8188	6.15342	4.10325	1.6443	0	3.22481	38.6878	0	0	0
SQSTM1	2.60193	0.000113161	1157.76	165.932	963.513	886.373	2029.34	783.256	255.079	853.2	2333.55	189.354	182.795	125.646
IGFBP1	2.59657	0.0128741	22.6401	0.162009	11.6351	5.88327	0.514693	0.481258	0.290809	132.813	6.86259	0	0.184504	0.301525
HMOX1	2.56582	0.00447498	708.86	77.784	764.735	191.276	631.454	210.411	51.0814	2595.75	517.311	57.4034	109.488	66.4601
CSRP3	2.53993	0.00881147	463.708	42.7482	1242.27	528.422	99.0144	75.8747	48.9053	1199.34	52.1302	37.2769	28.736	62.2316
SLC20A2	2.53371	9.95647e-06	48.3664	7.75914	70.92	67.003	40.0852	33.748	25.446	34.7669	66.5958	11.3618	7.9862	3.92947
KLF15	2.53153	0.00119601	173.01	23.0066	147.914	252.441	284.713	41.8317	14.3018	201.503	268.362	23.2227	26.0254	19.7717
SLC43A2	2.52727	0.00019978	54.5359	8.29868	63.107	32.887	82.2818	24.1585	24.4151	36.7907	118.112	8.6193	12.0049	4.27186
PEX11G	2.51665	0.00116221	27.6892	3.83056	22.3394	29.6438	52.8212	18.7777	2.28842	18.1703	49.7837	2.91736	4.71862	3.8557
OTUD1	2.51504	0.0106566	37.6978	3.35576	154.524	46.0741	12.9757	3.77906	2.88451	7.27221	36.3745	2.5458	2.28759	5.23389
TRIB1	2.50836	0.00568764	49.7875	5.81921	196.324	18.5823	16.3187	31.8104	9.84542	17.8248	57.807	7.53997	5.05662	4.86104
PPP2R2C	2.48894	0.00876015	5.95894	0.587618	3.07843	0.644644	11.2839	5.06014	3.12274	4.70559	13.8171	0.153115	1.60974	0
ASB5	2.48768	0.00656943	401.698	46.8744	1499.38	220.104	371.491	221.797	40.4322	82.6239	376.056	67.1594	33.0944	40.3693
TFEB	2.48436	8.62929e-05	95.9142	15.6449	49.4669	97.2274	192.463	59.075	52.3518	48.2909	172.524	14.9872	18.9964	12.9512
PM20D2	2.47588	0.00102954	55.3191	8.16407	65.8799	43.2535	118.5	25.0055	9.06601	30.9191	94.6099	8.37685	5.87974	10.2356
TNIP2	2.47356	0.00369192	10.2735	1.35468	26.2745	12.3938	5.11083	3.66747	1.8132	14.5722	8.08225	1.26443	2.17295	0.626671
NUDCD3	2.46845	0.000113161	76.059	12.5637	98.0619	91.3719	63.241	83.658	24.9466	38.8227	132.311	13.9516	17.081	6.65853
FBXO32	2.44642	0.00415475	279.665	35.8343	113.715	290.495	561.461	27.1636	80.357	403.69	480.775	39.9048	58.6211	8.97701
ADIPOR2	2.43679	0.000338213	169.846	27.0766	87.7328	224.269	347.246	71.04	57.993	129.372	271.271	32.2198	33.3892	15.6209
MYADML2	2.42992	0.0100151	21.873	2.33818	2.73032	9.61105	29.6439	62.0136	10.2199	3.55387	35.3382	3.11797	3.60221	0.294346
CCDC9	2.42814	0.000710462	27.6991	4.5001	39.77	42.6815	28.8645	15.7584	3.31439	36.223	27.2817	3.83837	5.40722	4.25473
SLC7A5	2.4278	0.000472507	6.82887	1.10411	8.47315	4.45873	10.3111	9.09264	4.83128	2.50358	8.13157	1.33772	1.5326	0.441997
MYH14	2.42668	0.0023629	23.0989	3.31443	30.5488	44.2583	6.20109	6.57293	5.65984	37.6466	30.8046	3.03805	5.6698	1.23545
MYC	2.40801	0.00568764	49.7429	6.54195	60.511	105.553	40.51	2.88348	5.46479	68.7976	64.4797	4.47361	6.40665	8.74558
CERS1	2.40353	0.00017644	52.5982	8.88055	11.7429	58.4022	81.6945	26.9684	41.6917	62.4791	85.2084	9.34505	10.8639	6.43272
ALPK3	2.39361	0.00101286	159.401	25.4395	112.305	158.772	121.006	168.126	32.3965	205.574	317.625	33.8741	35.3591	7.08542
SBSN	2.38658	0.0165539	54.4944	5.50227	195.386	89.6313	6.77957	2.20493	6.99493	57.915	22.5495	3.33177	6.1814	6.99365
ARHGEF37	2.384	0.00176471	9.17767	1.45916	8.63222	10.3718	3.4533	2.28719	4.39013	21.6555	13.4535	1.05237	1.93424	1.39085
ARID5B	2.3786	0.0150563	16.5021	1.85357	74.6674	8.97448	4.41898	2.14698	3.01084	11.9851	10.311	2.01638	2.93522	0.609127
FOXK1	2.37765	0.000608973	12.1793	2.08045	15.8765	15.3703	15.3884	3.51275	4.77595	12.7754	17.5558	1.72929	3.49626	1.01578
KLHL34	2.37074	0.0125464	19.6406	2.24907	35.756	30.9429	17.1153	16.0035	0	24.0378	13.6289	3.37181	1.70427	1.67112
ANXA13	2.35559	0.00395632	13.1126	1.91797	6.00891	13.6289	27.4543	2.84245	4.34768	9.48184	28.0243	2.02122	3.06487	0.667834
LMOD2	2.34922	0.00392388	723.763	110.913	1840.22	1105.57	285.172	158.366	168.639	526.581	981.789	146.094	105.269	81.3771
HSPB7	2.34876	0.000702719	1488.45	256.314	359.428	1954.42	1719.59	1609.84	387.895	2573.07	1814.89	293.98	291.721	183.242
OSGIN1	2.33528	0.00378661	50.9992	8.09098	88.2343	47.5948	46.6772	17.2961	4.66981	78.6889	73.8335	10.2579	9.31152	4.70354
ZBTB16	2.33402	0.000912809	35.5482	6.35371	47.1771	41.6853	44.1868	12.6801	8.46871	51.5552	43.0838	5.52214	10.1179	3.42107
WDR4	2.3309	0.00214346	9.07011	1.47193	6.29777	13.2791	7.83981	4.46206	1.73333	17.9485	11.9302	1.662	1.95503	0.798753
SURF6	2.32317	0.00168168	23.1631	3.97666	23.0353	36.6866	17.3482	17.9844	2.34396	40.6063	24.1367	3.34339	5.27251	3.31408
ABCG1	2.31851	0.012805	8.7481	1.15253	15.5605	13.7705	5.05509	0.508249	2.5798	4.95542	18.8071	0.216845	2.57203	0.668713
FKBP5	2.31788	0.00284058	141.87	23.3051	88.9126	172.952	265.164	37.8395	17.9339	212.312	197.978	22.6644	31.4781	15.773
SMTNL1	2.3166	0.00123081	296.611	51.1449	191.305	497.829	92.6381	111.369	204.838	615.471	362.825	44.3172	88.4053	20.7122
PDLIM3	2.31427	0.000143649	412.025	78.8027	351.311	380.903	443.194	216.71	190.511	292.894	1008.65	61.4477	72.5994	102.361
LRRC2	2.30387	0.00670179	106.549	16.129	43.3507	128.589	189.94	122.265	2.88067	119.264	139.556	18.0794	15.3736	14.934
ANKRD2	2.30236	0.0117413	408.596	55.061	86.6586	666.773	584.53	180.898	37.4202	1210.15	93.7425	66.8117	44.0908	54.2804
SORBS1	2.3004	0.00311483	96.9073	16.6176	151.812	95.1885	88.2998	27.0979	20.0522	153.828	142.072	15.656	28.4269	5.76978
SYNPO2	2.29903	0.000113161	41.4054	8.19406	34.7674	31.6033	32.488	67.0669	23.4959	29.845	70.5712	7.58436	12.8107	4.18716
ZXDC	2.29569	0.000529755	23.5485	4.42234	23.0732	27.4981	30.1442	13.151	5.46479	25.3695	40.1386	4.28721	6.50087	2.47894
TMEM140	2.29217	0.00107357	135.889	25.1634	198.443	60.5029	143.8	143.621	134.33	42.5788	227.948	20.3103	45.5569	9.62296
RRP9	2.28852	0.00181973	46.0509	8.22866	56.9576	45.8835	35.5451	17.1247	7.715	83.3805	75.7501	8.35825	9.09029	7.23744
PCK2	2.27727	0.00085222	19.2761	3.52083	18.2451	35.2453	38.7044	8.96968	6.32344	12.7223	14.7224	4.16355	3.94026	2.45867
HABP2	2.25052	0.0433158	10.38	0.462338	36.6173	9.77838	3.32174	0.49301	0.536239	20.5948	1.31815	0.490801	0.340216	0.555997
NHERF1	2.24889	0.0277007	7.87227	0.832486	10.7036	4.96888	3.96993	0.713855	1.03526	31.5004	2.214	1.62436	0.738924	0.134176
ABCA5	2.24667	0.0129018	26.2502	3.81486	7.00184	31.7716	38.5857	1.84946	3.77846	38.0977	62.6666	2.505	2.86993	6.06965
LOC136131609 (TUBA1C)	2.24572	0.00730196	28.0389	4.66244	54.8151	50.1452	12.407	4.13681	5.54291	42.1026	27.1224	4.47639	5.7922	3.71874
GADD45B	2.24488	0.0123222	264.171	41.0953	723.295	300.002	481.112	38.2673	37.4447	160.365	108.71	46.383	28.8832	48.0197
GABARAPL1	2.24367	0.00120262	427.25	83.485	522.789	475.591	590.808	133.126	92.8088	678.258	497.368	64.7441	93.0836	92.6272
LMCD1	2.23854	0.0240491	432.956	56.5184	1479.62	202.012	126.896	85.2869	78.3844	1015.9	42.6021	64.3989	69.7994	35.3568
MAFK	2.23792	0.00338458	87.8637	16.4909	110.554	105.541	127.481	90.0141	7.7969	63.2638	110.396	6.55369	21.5536	21.3654
ZC3H12A	2.22893	0.0255172	10.9465	1.36795	40.7293	21.8763	3.20912	1.50033	1.41027	1.54129	6.35883	0.869295	1.98122	1.25334
TTC39C	2.22413	0.0106324	13.2061	2.27161	22.6397	6.59264	21.8034	4.049	2.96177	12.0606	22.3352	0.404096	1.47059	4.94015
UBE2QL1	2.21863	0.00292906	32.1028	5.93138	15.098	21.5647	44.9442	49.9838	10.6771	21.6751	60.7769	6.11245	9.88647	1.79522
UCK2	2.20261	0.0201886	51.4418	7.69721	126.674	28.8403	36.2365	8.50385	2.6496	125.642	31.5471	8.69252	8.40516	5.99395
JRK	2.20096	0.0021806	8.0526	1.54453	9.80417	9.47554	6.9775	4.97085	3.2384	8.02976	13.872	1.21505	3.12656	0.291976
LOC136140578 (MT2A)	2.19561	0.0263655	3686.52	492.022	7133.87	5410.35	1031.67	304.956	297.567	10970.8	656.445	462.465	525.214	488.386
LOC136141535	2.19228	0.00922623	12.3306	1.96386	7.65041	15.639	5.86601	9.14159	28.8825	1.53673	17.5981	1.11436	3.30441	1.47279
FTCDNL1	2.19051	0.0161439	13.6814	2.0383	2.90396	6.49281	27.0907	15.2679	3.77424	7.58311	32.6573	2.96095	1.19728	1.95666
VAMP1	2.18864	0.00672936	12.9214	2.34017	16.5489	9.45937	31.9984	10.3172	3.74061	8.45496	9.93056	3.30138	1.77992	1.93922
CTSD	2.18719	0.00045288	271.922	56.1981	188.496	296.786	351.797	138.085	90.7535	285.655	551.885	64.6138	59.48	44.5005
C16H10orf71	2.18624	0.00368628	38.323	7.17849	41.05	19.2332	20.6479	60.2742	82.1319	19.5635	25.3602	8.03627	12.1084	1.39085
GTPBP6	2.18248	0.00123228	170.431	33.8808	105.479	244.417	116.778	295.576	45.4738	173.634	211.661	44.8558	42.7458	14.0408
ULK1	2.18194	0.000529755	73.6189	15.7016	56.2536	46.6976	84.1166	69.6087	56.8835	45.8	155.973	10.1984	29.5231	7.38317
FOSL2	2.18065	0.0179211	27.5465	4.44884	91.1147	45.6251	10.3564	6.27053	3.45334	25.8187	10.1866	3.72514	5.29484	4.32654
LOC136132605 (GSTT3)	2.17411	0.0142707	9.46122	1.49158	4.95043	26.7004	13.2366	5.0963	0.989849	9.02599	6.22898	0.5177	2.93071	1.02632
DPEP1	2.17077	0.0196516	33.804	5.06976	11.5172	72.8377	29.121	8.15894	4.81139	80.6403	29.5415	3.91441	10.7406	0.554298
SDHAF1	2.1672	0.0023629	23.0733	4.44599	16.6774	31.853	26.4421	22.2925	5.8781	22.8253	35.5451	7.4936	2.79701	3.04734
PSEN2	2.16423	0.0105635	62.4632	11.3941	151.481	67.4564	40.5547	13.965	13.6316	120.628	29.5257	13.5968	9.88402	10.7013
LOC136119274 (C2CD4A)	2.16025	0.0304218	19.3753	2.76536	73.7681	19.2598	1.93612	1.93966	6.56361	25.1068	7.05301	1.83902	2.08214	4.37494
RNF39	2.15841	0.0250963	6.85951	0.959019	10.0995	18.9459	2.51832	0.941893	0.426867	4.25527	10.8288	0.502325	1.48954	0.885192
CTH	2.14598	0.0138301	28.6977	4.93912	30.6808	63.6137	54.651	4.86318	3.11951	16.3503	27.6056	2.23449	3.44203	9.14085
RAB11FIP5	2.14295	0.00447121	17.9109	3.67006	18.6272	8.40116	31.5762	26.5243	3.55925	14.541	22.1469	3.16107	6.17799	1.67112
JSRP1	2.13956	2.46457e-06	251.334	60.3655	288.021	221.005	281.714	216.904	136.36	251.327	364.003	53.2838	65.215	62.5975
ARIH2	2.12845	0.0142707	140.28	26.235	463.028	50.9941	62.0635	44.2624	44.9131	103.6	213.095	28.8656	32.8241	17.0152
KCNA2	2.12348	0.00987621	6.02892	1.13164	3.32722	2.43654	12.3056	6.28635	1.11924	4.48178	12.2456	1.27718	1.48476	0.632991
TCAP	2.11718	0.00165637	3421.22	742.538	2799.48	5180.56	2358.89	3180.27	935.83	7598.43	1895.11	688.116	722.743	816.756
JPH1	2.11481	0.0021806	40.4521	8.57673	42.9274	22.0216	55.3409	60.3825	26.8015	14.0877	61.6031	11.0335	11.5325	3.1641
ARVCF	2.10948	0.00219915	14.4522	3.06806	10.9461	17.4533	15.0808	15.0478	3.07112	11.0565	28.5096	2.83452	4.87117	1.49849
KCNN1	2.10909	0.00190245	8.86893	1.93723	9.28753	5.41501	8.97008	8.51544	3.94626	5.54292	20.4053	1.27478	3.0928	1.44412
GADD45A	2.10233	0.00760696	727.764	33.5675	4012.9	216.75	205.621	12.1166	78.0577	249.976	318.927	27.0584	39.3885	34.2557
CCDC160	2.08887	0.0086376	83.6826	17.2835	119.253	51.2453	124.272	19.5789	23.1018	53.5563	194.771	10.7094	26.1159	15.0251
PDK2	2.07391	0.00680491	141.262	29.0731	36.0487	104.205	313.83	205.906	39.5686	129.286	159.993	39.3903	32.511	15.318
ARMC12	2.07306	0.0255172	105.092	17.9097	70.7479	166.55	61.17	5.83346	22.1816	309.495	99.6677	17.6041	28.6371	7.48801
SRL	2.07276	0.0162673	79.9509	14.1781	13.6211	56.9133	34.7712	198.588	193.008	28.4284	34.3255	18.9696	18.0804	5.48428
DERL3	2.06934	0.0213562	5.67809	0.992407	2.02985	8.4026	5.1139	3.7422	1.50753	14.5037	4.44688	1.47835	0.717337	0.781538
FBXO31	2.06302	0.00260471	46.3823	9.99209	34.9069	72.0639	37.7631	35.31	25.0762	38.0927	81.4634	11.5188	16.7469	1.71054
SLC25A33	2.06108	0.0191923	66.497	12.0857	29.8295	110.571	127.391	18.4033	3.11619	110.743	65.426	13.8053	11.0483	11.4036
SSH2	2.05805	0.004441	6.9382	1.50551	7.08034	7.62393	12.4089	2.73207	1.46747	6.5772	10.6775	1.67891	1.82327	1.01436
UBC	2.05609	0.0143395	4249.91	848.848	10146.6	3245.53	2918.53	734.312	1585.28	5744.39	5374.71	1218.14	1072.51	255.885
GNMT	2.04876	0.0133033	41.4794	7.84736	26.333	67.6876	47.5831	19.9356	8.13735	63.9178	56.761	13.8943	8.65517	0.992611
USP13	2.04667	0.00848245	157.249	31.3168	177.883	129.584	129.599	67.7889	138.679	292.21	164.999	72.506	12.1988	9.24562
CHAC1	2.04586	0.0354288	7.37349	1.20949	19.8364	4.57204	14.4952	2.86342	1.03817	5.13441	3.67483	2.17188	1.09777	0.358806
NPY	2.04258	0.0353194	26.2723	4.601	12.4485	24.0193	30.6659	7.59572	3.09815	93.69	12.3882	0.810181	3.71283	9.28
PYCR3	2.03455	0.0133809	11.4938	2.39023	9.2625	13.7337	12.3352	12.0582	2.5344	6.60986	23.9229	0.248534	4.62284	2.29931
SLC3A2	2.02842	0.0125152	190.834	39.8623	311.455	222.52	157.017	25.5641	50.0553	212.14	357.084	42.7842	57.4234	19.3794
GPR146	2.02703	0.000950602	17.0087	4.0232	14.995	14.353	26.4133	13.9468	8.16427	14.7753	26.4134	5.78515	3.00763	3.27681
ANXA4	2.0269	0.021907	98.4279	18.6942	45.6624	59.2948	203.612	32.6335	17.8733	26.7287	303.191	13.7256	17.1693	25.1877
RBM38	2.02564	0.00176471	365.546	84.8087	243.732	346.56	647.805	427.463	138.806	216.047	538.406	108.038	107.481	38.9076
ZBTB42	2.02434	0.00568764	8.24082	1.80256	2.45935	7.49246	13.0176	10.3518	6.39278	3.25089	14.7208	1.29425	2.6167	1.49672
WDR45	2.02144	0.00176471	138.431	32.862	178.634	159.049	96.7595	43.3396	79.2904	154.776	257.171	28.4039	51.2245	18.9576
FASN	2.0182	0.0116733	22.7254	4.69076	14.4996	43.4142	18.4984	3.51176	7.15794	41.6321	30.3635	5.06886	7.03306	1.97036
HDAC11	2.01573	0.00296426	90.1711	20.6817	53.2878	97.4402	106.916	104.231	16.4095	83.356	169.557	24.9896	19.2909	17.7647
C5H4orf54	2.01545	0.00371274	25.503	0.791757	155.962	4.72483	1.5065	3.39116	2.17528	7.60819	3.1525	1.11296	0.870064	0.392249
IGF1R	2.01058	0.00848245	7.77769	1.75647	17.7759	9.43631	4.458	2.76755	2.78724	10.9703	6.24852	2.13804	1.84695	1.28442
ARL8B	2.00909	0.0123154	251.8	54.3138	253.208	141.437	552.644	121.606	34.9345	164.489	494.28	54.577	42.3221	66.0422
WIPF3	2.00332	0.0157332	61.9318	13.4661	112.913	34.1487	73.6113	15.4693	10.5554	110.518	76.3068	13.9662	18.5913	7.84073
RFFL	2.00218	0.0129011	19.7443	4.50556	59.7372	12.0333	18.6395	10.9436	6.61286	13.627	16.6166	4.22716	4.97247	4.31707
KCNA7	2.00068	0.0475514	11.1709	1.6735	0.75978	11.2674	12.8165	39.9134	3.23175	3.74604	6.46121	3.23961	1.59474	0.186157
UCHL1	1.9983	0.046756	32.2707	5.35325	51.2608	6.74306	33.7233	2.19739	2.1909	24.3797	105.4	2.81256	5.81277	7.4344
HSF4	1.99442	0.00402547	60.9844	13.5669	21.9839	128.332	56.9753	21.0718	23.7203	76.4865	98.3211	16.0714	13.2903	11.339
PSMD3	1.9919	0.00049088	247.687	61.8649	252.071	320.231	239.265	130.812	118.447	253.787	419.199	66.878	83.7898	34.9268
MYL3	1.99121	0.00793188	2311.97	533.205	1346.26	815.723	4634.18	4079.39	744.736	2729.98	1833.52	686.107	531.091	382.417
LARP6	1.98957	0.00954292	85.1979	19.1037	85.3836	78.575	73.3935	21.3908	30.0426	147.148	160.451	21.5961	28.7166	6.99836
NEURL1	1.98669	0.0287138	91.3499	17.4488	17.55	39.6787	168.656	195.615	64.475	15.2291	138.244	20.9961	27.8817	3.46867
ARG2	1.98668	0.0119009	24.0527	5.24292	18.6364	53.4834	29.426	9.69934	3.94721	40.2632	12.9136	4.64496	3.64262	7.44119
GTPBP3	1.98315	0.00140695	11.4692	2.85784	13.0963	12.0394	16.0356	8.37038	3.16672	11.9297	15.6464	3.10542	2.59511	2.87298
GFPT2	1.97851	0.0495926	63.9421	10.869	230.504	140.301	11.7492	7.32399	14.4432	26.4955	16.7771	8.23425	18.3269	6.04596
SNRNP35	1.97743	0.0213649	32.3141	6.92401	72.2356	36.2555	17.9904	5.91877	6.21186	55.7704	31.8165	7.30994	8.77792	4.68418
NPNT	1.97649	0.00848245	10.3166	2.31724	11.3859	6.63695	6.11559	11.4366	4.20658	6.19949	26.235	3.41798	2.28759	1.24616
IPO4	1.97392	0.00464228	45.8661	10.9268	66.4735	49.634	37.1616	17.5462	15.1399	65.4959	69.6115	14.0569	13.3948	5.32861
SMPDL3A	1.96988	0.016288	101.989	21.8708	158.002	173.509	103.531	30.9947	11.8532	45.3225	190.715	21.8587	15.8218	27.9317
ELL	1.96759	0.00095648	11.9437	3.02987	15.5386	13.1704	13.2005	8.60848	5.73731	6.70354	20.647	2.97066	3.85843	2.26051
MTG2	1.9592	0.00120262	12.1076	3.06066	5.11875	15.3469	15.9486	16.8931	6.33599	13.0239	12.0861	2.48534	4.28785	2.4088
ART1	1.95672	0.0136923	24.6904	5.2396	13.2726	22.182	16.7802	51.2837	30.8135	6.96026	31.5407	8.88433	6.01526	0.819203
CASTOR2	1.95565	0.00750214	115.974	27.4901	69.9253	68.4807	152.563	194.977	81.3426	42.2604	202.271	28.0617	45.8922	8.5164
GET4	1.95358	0.00444262	199.121	48.7151	332.351	186.591	182.283	76.9357	98.1651	176.214	341.307	59.7579	66.3647	20.0227
SLC28A1	1.95168	0.0150563	15.1283	3.67315	43.3762	9.67073	10.4712	9.55025	5.23747	16.8638	10.7287	2.39684	5.90739	2.71523
SUN2	1.95048	0.00137034	72.7695	18.6562	59.3603	67.8587	112.675	74.083	29.3742	53.63	112.405	18.2921	28.7885	8.88808
POMGNT2	1.94236	0.00235635	5.19532	1.29097	6.24833	5.61004	5.19803	3.68919	2.44157	6.10322	7.07685	1.74889	1.68375	0.440268
FOXO3	1.9418	0.0154217	20.9826	4.99067	31.4118	12.4256	47.2626	5.61249	6.6689	11.9719	31.5253	2.4147	6.61783	5.93949
CBX7	1.94163	0.00312039	23.1713	5.91082	9.30927	19.3821	37.974	35.5072	15.003	14.4734	30.5505	2.84759	9.36509	5.51979
TANGO2	1.93334	0.00214346	53.0437	13.4546	58.4813	82.9575	36.2123	37.5634	17.7431	62.8118	75.5367	14.484	19.1675	6.71237
NFKBIE	1.93165	0.0421769	13.0314	2.49785	33.4339	36.5967	5.02494	2.54835	2.16547	5.48869	5.9618	2.49163	3.20571	1.7962
MACO1	1.92738	0.00635728	44.3835	10.977	37.5724	56.9927	52.9543	8.62751	17.68	60.5348	76.3226	8.80225	15.3156	8.8132
ASB1	1.9222	0.0129011	6.38707	1.49842	1.90401	5.25445	7.64718	14.3008	3.53518	4.69876	7.36911	1.47914	1.79431	1.22181
CPNE7	1.91862	0.0467989	5.25168	1.0631	8.82617	1.05248	2.33104	1.75775	0.892211	16.488	5.41404	0.999931	1.13212	1.05724
GDF1	1.91859	0.00597506	23.4854	5.5409	6.3467	31.3321	29.6154	9.10053	23.3322	28.5204	36.1503	7.39572	7.02771	2.19926
USP54	1.9146	0.0106085	7.69168	1.85765	9.0072	13.4306	7.18138	1.9716	2.58995	10.9517	8.70934	1.66612	3.15492	0.751906
DAPK3	1.91305	0.0127189	12.0724	2.92035	21.735	20.5493	6.00865	7.84445	2.88253	10.0683	15.4184	2.41214	4.75492	1.59399
TSSC4	1.90866	0.00255772	65.9737	17.6713	49.5765	72.4222	90.6286	67.8227	15.335	84.4489	81.5817	11.3974	17.0689	24.5475
JUNB	1.9062	0.0452477	93.21	18.643	233.704	228.521	57.9997	14.5734	6.4964	72.424	38.7517	15.6293	14.1051	26.1947
KLHL40	1.90533	0.00771529	106.576	26.9519	168.573	109.358	43.4354	72.3799	54.5783	221.811	75.8971	36.8754	28.6204	15.36
SURF2	1.901	0.0113347	77.7821	18.946	70.678	74.588	73.6623	47.6698	29.5992	85.4978	162.78	20.285	33.0254	3.52757
HERPUD1	1.89918	0.00730082	294.258	73.0842	301.012	386.493	411.598	107.397	63.6146	253.496	536.194	86.3622	60.2861	72.6043
NFIL3	1.89473	0.0377728	83.3157	18.1406	280.863	74.1422	38.198	44.2643	10.9296	46.8268	87.9862	29.7391	13.7807	10.902
DOK7	1.89077	0.00399702	17.8547	4.50148	8.61651	33.8475	18.5498	19.404	4.73795	19.8375	19.9898	5.85707	4.37234	3.27502
FNTB	1.8905	0.0101022	17.1357	4.23845	10.2909	31.8966	13.7792	9.69061	5.98881	37.1158	11.1883	4.07187	5.9527	2.69078
ATP5F1D	1.88713	0.0105635	479.765	116.611	284.148	691.221	342.624	643.273	144.961	899.998	352.127	192.067	113.868	43.8978
BOP1	1.87547	0.00368628	60.0385	15.8419	62.8079	62.2762	71.3129	34.2049	19.74	66.7599	103.168	20.4055	18.9334	8.18695
SLC7A8	1.87142	0.0391106	100.304	22.1579	86.1913	65.4881	211.588	12.9964	8.02837	151.401	166.437	22.7212	20.8028	22.9499
SLC39A5	1.86881	0.0294782	12.9128	2.91104	3.27537	28.7908	13.5537	3.28013	2.29741	25.001	14.1915	2.12041	2.82943	3.78327
SYNGR2	1.8646	0.00120262	217.332	58.2435	97.2192	261.225	277.529	255.4	174.667	96.6366	358.65	69.7291	69.359	35.6426
CAMK2B	1.86086	0.00296426	35.6499	9.46185	12.732	39.8675	43.4685	29.9765	43.4459	12.5663	67.4928	6.19708	13.9981	8.19033
AVPI1	1.86056	0.021907	9.91981	2.25652	9.0302	18.1712	7.27018	6.4742	4.10776	10.8833	13.5018	2.30186	4.46771	0
DUSP2	1.86035	0.0388737	5.6492	1.25043	7.6772	5.95056	9.28768	1.46778	0.443466	5.03757	9.68013	1.56557	1.2661	0.919612
SLC49A4	1.85695	0.00227304	40.7499	11.2139	35.1	33.1104	66.2151	36.1496	20.9993	19.5568	74.1183	10.7935	8.95854	13.8897
NOL12	1.85417	0.00224232	30.1764	8.0289	28.9439	46.6782	18.4742	18.1714	20.7408	42.2375	35.9887	11.1667	9.5467	3.37334
NEDD4L	1.85169	0.0390413	41.0619	9.94427	143.765	19.0653	22.5141	8.89292	14.846	25.4223	52.9271	8.86023	10.1125	10.8601
MIIP	1.85103	0.00278119	92.8371	25.4066	143.562	90.3938	72.9287	44.9064	88.8282	51.6165	157.625	26.9287	36.7865	12.5046
PTPRZ1	1.85005	0.0213562	6.45966	1.64074	13.1827	8.42645	5.68709	1.49559	1.9581	3.40456	11.0632	0.974869	1.40955	2.53781
FAM13A	1.84853	0.0138317	5.31563	1.41701	13.0052	3.95282	2.59918	2.66402	2.96539	6.32463	5.69821	1.4623	1.55886	1.22986
SLC46A3	1.84698	0.0128741	23.0524	5.96602	10.3101	20.399	44.6058	22.2168	9.73182	7.28895	46.814	3.8761	5.79438	8.22756
DNAJB2	1.8462	0.0022416	207.888	59.4454	369.88	212.371	229.258	177.744	68.4625	187.753	209.752	59.6098	57.421	61.3054
NATD1	1.84049	0.0165138	25.2989	6.40243	9.73717	12.6667	33.4841	45.6942	30.6795	8.17922	36.6516	5.41542	5.83938	7.95249
SGCG	1.83959	0.00120295	101.406	28.0656	101.373	83.945	73.6657	131.484	141.336	33.1821	144.859	33.8278	29.2569	21.1122
PER1	1.83349	0.0134192	66.8787	17.0431	47.426	137.839	62.9475	13.6236	26.348	92.6275	87.3393	14.9496	27.9771	8.20277
EYA4	1.8333	0.0122731	24.7045	6.51456	10.7001	16.6311	43.0964	14.9019	18.5423	10.9689	58.0907	3.38587	5.88208	10.2757
LRP3	1.83247	0.00660747	9.73621	2.65211	8.60596	4.78208	20.8344	8.51904	5.79126	6.4233	13.1974	3.29614	2.30542	2.35476
PINK1	1.83101	0.00395632	98.352	26.9765	64.515	131.441	74.5979	109.575	69.5009	94.6637	144.17	25.6793	48.7413	6.50881
PDE4D	1.83037	0.00730082	10.209	2.73829	9.61072	14.055	10.2233	14.5087	3.25469	5.95464	13.856	3.45047	1.11618	3.64823
HDAC4	1.82845	0.0102978	7.65387	2.00564	10.6629	13.4195	6.65868	2.83722	2.4288	8.21408	9.35588	2.57793	2.40206	1.03694
AEN	1.82604	0.0250963	8.33583	2.12815	11.5662	7.5161	8.13623	5.32539	1.93078	7.92905	15.947	0.865556	4.37493	1.14396
ZNF444	1.8237	0.00095648	15.4915	4.49737	16.786	13.1688	20.6234	14.7795	9.95145	11.0027	22.1288	4.00362	6.31368	3.17481
MLLT11	1.82247	0.0157332	55.6403	14.6525	25.5756	49.3019	96.1332	31.0922	12.4651	46.4875	128.427	8.92873	17.4216	17.6072
PROB1	1.82062	0.0198239	14.5368	3.67656	3.39008	11.7625	12.0631	37.2837	14.4587	13.2094	9.58994	4.63119	5.15659	1.2419
TP53INP2	1.82056	0.0224658	16.7345	4.13577	5.47941	18.4584	16.8055	44.3043	13.4518	9.53893	9.10302	5.58695	4.76926	2.0511
DHTKD1	1.8168	0.0345859	11.8285	2.91983	4.04964	5.40326	18.7424	36.7762	8.53503	5.32039	3.97229	2.97593	3.12869	2.65486
EEF1AKMT4	1.81679	0.00730082	15.9254	4.38972	17.1477	19.1975	23.2694	7.78329	5.13076	18.1391	20.8101	4.27672	5.90005	2.99239
KIAA1671	1.81018	0.00077662	13.0547	3.75205	7.82441	15.4509	9.27912	13.677	11.1184	7.54408	26.489	3.49511	4.98947	2.77157
PACSIN3	1.80996	0.00311483	259.544	72.5001	132.385	396.743	170.328	420.644	94.0738	271.34	331.294	85.5743	72.6838	59.2421
DOHH	1.80966	0.00259225	31.4614	9.16214	26.4453	30.875	49.0384	34.588	10.9296	30.0053	38.3485	8.57441	6.38682	12.5252
PIM3	1.80811	0.0180437	69.8155	18.4626	97.5283	125.58	81.6217	29.5573	8.53041	53.8892	92.0015	14.0118	18.435	22.941
SOX9	1.80756	0.0180227	6.77792	1.76199	2.4599	8.04134	11.4036	1.90553	2.79288	6.09981	14.7423	1.21084	1.8652	2.20994
RRP7A	1.8064	0.012805	10.398	2.72558	10.6539	10.7915	5.14001	13.5601	6.84558	13.1288	12.6665	3.90578	3.94833	0.322628
NOC2L	1.79987	0.0170788	42.1057	11.0824	55.8956	55.4446	21.5688	19.1234	12.66	61.9902	68.0571	14.7587	14.5629	3.92567
LPIN1	1.79943	0.0163006	24.5991	6.25361	16.3398	35.3948	33.871	13.1762	15.3738	10.2291	47.8089	8.51763	8.98239	1.26081
GPRC5A	1.79157	0.0379554	8.23835	1.96134	7.97277	4.64493	4.1919	2.83082	21.9085	2.37935	13.7401	0.774213	3.88193	1.22788
MAFG	1.79037	0.00529574	44.7801	13.5464	52.2343	24.1501	67.4968	47.1461	19.2452	54.7331	48.4548	6.65743	13.5561	20.4256
TOLLIP	1.78361	0.00019978	37.5298	11.5601	38.8619	43.1823	40.4798	34.6961	21.9187	37.8893	45.6804	10.093	16.9294	7.6578
PMVK	1.78187	0.00718687	39.8893	11.596	38.952	41.3938	51.5349	55.5795	12.4082	58.567	20.7897	13.0441	11.966	9.77773
INSR	1.78014	0.00967637	10.7395	3.076	15.8824	13.1558	11.2641	9.59076	2.78179	10.2304	12.2712	3.22393	4.69303	1.31104
SPSB1	1.77766	0.0130478	20.1149	5.82906	36.7066	12.3847	35.958	18.3073	11.1689	10.653	15.6257	4.75661	8.0984	4.63218
APBB1	1.77666	0.000438274	49.2498	15.1303	37.5211	55.8392	60.4245	43.6845	21.5378	51.5005	74.2407	12.8386	15.0967	17.4556
NFKB2	1.77658	0.0371998	52.2388	13.1746	103.333	92.4725	19.845	10.134	13.17	31.6986	95.0184	13.1619	17.4033	8.95857
GPX3	1.77493	0.0120662	190.411	52.9759	92.9308	210.329	290.486	209.281	72.2464	134.333	323.273	52.3184	89.3226	17.2866
IRAK1	1.76124	0.00670262	16.9899	4.91582	12.2689	15.7907	21.5916	28.3684	9.17909	9.93051	21.7999	6.00093	6.79427	1.95227
EIF4E3	1.76047	0.0147164	191.134	54.1616	184.606	187.696	269.777	123.34	28.5184	168.773	375.224	48.6304	51.3276	62.5266
UBALD2	1.75473	0.00543205	429.465	128.313	382.702	325.333	848.814	289.108	176.444	307.088	676.767	121.993	155.46	107.487
HK2	1.73895	0.0213944	14.0322	3.67767	9.97467	33.2269	8.59176	19.2714	6.31362	9.52363	11.3233	6.20792	3.95226	0.872835
SPECC1	1.73869	0.0129011	7.67722	2.21168	6.47975	11.6925	3.21485	5.1922	3.55031	15.9635	7.64745	2.33185	2.93347	1.36972
GLUL	1.73687	0.0134192	1946.89	558.393	1447.76	1502.69	2458.22	1960.52	607.147	2804.01	2847.87	824.794	655.009	195.376
TP63	1.73683	0.0374961	5.81331	1.53522	1.2331	5.14913	7.59831	4.66147	1.98146	2.81018	17.2595	0.914401	1.51595	2.17532
SNX8	1.73424	0.0331022	18.8294	4.79547	10.3716	35.4984	10.3167	4.22037	9.65447	20.6925	41.0521	6.2879	6.58755	1.51097
GPATCH3	1.73355	0.0191923	11.8696	3.25948	10.8653	20.1741	9.06831	3.03322	5.62361	12.5735	21.7492	3.72552	4.75719	1.29574
ZFAND5	1.72232	0.0182758	473.429	137.575	465.182	477.728	737.629	183.117	92.2198	511.361	846.765	127.487	109.827	175.41
GCAT	1.72063	0.00789035	15.8738	4.97533	23.7281	18.5866	10.4562	15.7408	8.15288	25.146	9.30599	3.61516	7.08419	4.22664
EFHD1	1.71779	0.04323	76.7409	21.0788	48.9273	69.8083	205.54	33.2204	13.6072	132.303	33.7798	19.9761	26.4976	16.7627
KIF1C	1.71183	0.00793188	175.414	53.2737	85.6069	185.489	144.48	406.258	93.2401	139.217	173.609	61.0368	61.2703	37.5138
NOLC1	1.70836	0.0161439	24.8368	7.48985	38.3719	24.0854	21.1188	12.152	7.13908	37.3565	33.6337	8.08102	10.1587	4.22979
NPLOC4	1.7055	0.00415189	57.8655	17.9878	55.9557	51.0546	64.0471	39.5935	35.4878	41.8537	117.066	18.0376	26.7011	9.22477
PFKFB2	1.70302	0.0453235	43.884	11.3268	17.4465	72.7549	61.3229	19.1396	4.46301	68.9544	63.1066	18.0712	9.0427	6.86656
GATD1	1.69673	0.0160892	81.2075	24.0844	28.4978	74.1701	129.206	165.229	41.1537	41.3148	88.8817	28.3552	24.9747	18.9232
FDXR	1.69459	0.00920438	8.46618	2.66964	6.19829	9.62798	7.75423	10.0572	2.54395	13.8266	9.25506	2.21752	2.42101	3.37038
PGS1	1.69441	0.0428089	20.4233	5.96167	60.8124	21.2052	7.31107	10.9378	10.4649	19.153	13.0787	5.8333	8.91079	3.14092
MKNK2	1.68533	0.0258415	197.469	59.8345	179.819	148.314	445.548	315.271	97.2427	58.4995	137.589	48.0808	95.4983	35.9245
PNCK	1.68464	0.0161964	8.62374	2.49636	4.06749	11.6407	10.3959	7.08217	8.30732	2.68454	16.188	2.96237	1.91657	2.61013
NFKBIB	1.68396	0.0103936	81.6157	24.8778	102.273	115.143	80.5696	47.7858	26.7393	78.0754	120.724	32.7662	29.7233	12.1438
NOL3	1.68266	0.0023629	300.152	93.0392	252.458	421.041	177.828	157.645	268.293	352.489	471.313	123.111	106.861	49.1464
ASB11	1.67545	0.0157601	93.5586	28.1189	86.6256	39.8524	118.975	111.247	60.4849	47.6605	190.065	42.2881	26.1464	15.9221
SLC38A4	1.6731	0.0459605	12.6165	3.55433	3.1303	8.14244	37.508	11.4115	4.68903	7.16172	16.2725	3.46222	2.62496	4.57582
DES	1.67028	0.00365409	7159.13	2341.01	7347.06	6865.12	5278.52	6012.44	5482.28	8744.47	10384	2091.33	4020.02	911.661
ADRM1	1.66598	0.00480918	359.53	113.447	280.856	485.11	372.86	186.601	164.645	371.978	654.658	128.579	141.732	70.0307
RETREG1	1.66586	0.0445643	75.0195	22.0199	44.0155	51.5229	148.774	41.3034	9.14317	102.888	127.489	13.8612	17.481	34.7175
SH3RF2	1.66517	0.0458313	9.21994	2.59039	12.7044	5.56321	3.71403	7.1283	21.2057	3.27738	10.9466	1.73293	5.46566	0.57258
MITF	1.6628	0.0362436	52.5298	16.1171	82.6006	26.2849	100.56	20.8454	18.6517	25.0441	93.7222	8.88102	17.1689	22.3013
BRF1	1.65907	0.0364608	22.0233	6.29575	21.0544	28.2314	10.18	15.6277	8.62777	25.3154	45.1263	8.58704	9.23206	1.06814
DPH2	1.6567	0.0136813	11.859	3.70099	12.5626	8.17777	18.7386	10.9262	4.6395	12.4931	15.4751	5.59962	3.28316	2.22021
NOC4L	1.65569	0.0218813	17.2967	5.35094	20.6152	13.3156	32.3943	10.7657	4.46556	12.883	26.6375	6.35782	4.72194	4.97307
PIGH	1.65006	0.00176471	84.8142	28.1189	64.9495	93.9493	154.496	47.9946	63.6884	56.1561	112.465	24.2201	25.8879	34.2487
LOC136131360 (BEST3)	1.64817	0.044472	10.1654	2.90909	4.78465	8.636	11.1172	6.6528	1.69597	15.8143	22.4567	3.99154	2.39112	2.34461
LOC136120724 (PPAN)	1.64774	0.0319479	24.602	7.45587	30.5783	35.6374	12.9865	7.83608	7.91593	46.8084	30.4513	7.65636	10.6637	4.04759
IGHMBP2	1.64449	0.0346582	29.174	9.02549	54.9824	28.6758	17.865	9.18193	10.0271	32.7299	50.7556	8.12865	14.1654	4.78244
ZNF691	1.64433	0.016121	14.1745	4.38767	17.1597	15.9767	9.41054	10.7546	12.4066	16.4353	17.0784	4.86656	7.68391	0.612557
ALKBH4	1.64271	0.0245595	21.5289	6.5331	22.425	18.9436	19.578	18.4654	8.6571	31.3085	31.3248	10.4138	7.68947	1.49601
ZGPAT	1.64096	0.00992317	24.0556	7.9668	33.2292	29.4169	16.8293	20.3471	6.76672	26.5758	35.2241	6.34949	8.33374	9.21717
FLNC	1.63988	0.0179211	486.159	155.671	867.609	673.563	236.28	237.744	236.642	698.255	453.022	167.561	212.28	87.1708
CEBPB	1.63957	0.0108174	142.174	45.8196	101.183	205.393	225.779	51.75	55.4156	141.12	214.577	33.5437	58.2701	45.6452
SEPTIN4	1.63874	0.0294113	50.8361	15.2366	29.5017	99.6916	45.6099	13.8711	18.5077	80.6706	68.0003	14.2133	24.1285	7.36819
SREBF1	1.63858	0.0234692	11.4019	3.39996	5.28016	25.118	11.6751	3.83843	4.59633	7.72528	21.5801	2.80458	3.15915	4.23617
RHBDD3	1.6345	0.0483172	7.77761	2.29352	2.99969	14.0328	9.43604	4.19096	2.39918	7.23054	14.1541	1.09794	1.01477	4.76786
PUS1	1.62538	0.0103936	46.3935	15.0782	52.9433	62.7906	42.6632	30.3419	14.4632	67.7707	53.7816	19.7706	12.5129	12.9512
RRP12	1.62478	0.0326883	21.3986	6.56525	24.3489	25.3395	10.9378	8.04076	10.7405	34.7405	35.6422	7.67371	10.0997	1.92232
SGSM3	1.62381	0.0353225	83.1742	26.0331	180.744	95.4426	47.1673	24.1164	42.5206	77.4018	114.827	28.6597	37.331	12.1085
DGCR6L	1.61856	0.000529755	46.7197	16.2551	29.3445	49.951	52.8754	59.6092	30.511	54.6216	50.1254	15.9575	19.6265	13.1814
GMEB2	1.61688	0.00795957	7.6998	2.5287	8.05222	10.3608	7.50187	5.33851	3.37593	9.44379	9.82548	3.08988	3.21278	1.28345
TMEM38A	1.61042	0.0220955	440.857	133.603	82.9065	491.361	333.294	646.725	893.263	246.983	391.469	165.948	159.359	75.5029
AMDHD2	1.60436	0.0353279	29.0272	9.06592	27.9612	49.9384	26.974	8.64171	5.46479	41.9763	42.2342	8.2886	8.89896	10.0102
TMEM120A	1.60254	0.0156013	164.898	54.1863	130.078	195.814	201.095	176.469	49.3668	279.302	122.16	72.2325	57.4212	32.9052
PSMD13	1.60174	0.0123154	167.969	55.2837	136.676	176.474	199.24	98.3483	56.07	239.55	269.425	71.2728	55.9896	38.5888
STOML1	1.59899	0.0064599	13.2857	4.5051	8.73847	15.6003	10.0504	21.8072	6.98911	13.0634	16.7508	4.62633	5.26565	3.62332
BCKDHB	1.59463	0.00759668	54.0098	18.3691	40.447	49.7873	92.4106	36.0521	24.5083	74.9326	59.9308	21.735	17.3521	16.0202
UBE2O	1.59122	0.0319479	19.3218	6.12064	23.7899	17.4938	14.5452	11.891	12.1926	13.9299	41.4101	7.50426	9.5306	1.32705
MYF6	1.58474	0.0356527	481.535	152.65	499.948	590.536	305.674	261.195	127.026	448.468	1137.9	148.4	72.2327	237.316
KTI12	1.58335	0.0127191	18.7474	6.43655	24.9385	14.9199	16.7374	10.8414	9.03424	23.8099	30.9503	6.59012	8.44681	4.27272
EDEM1	1.5822	0.0257014	14.4682	4.79654	9.96331	18.4931	27.5939	4.64502	4.88249	16.8308	18.8691	3.27525	5.61175	5.5026
MECP2	1.57858	0.0153665	47.1464	15.8569	62.4697	55.3635	42.1556	35.5666	22.5939	30.4905	81.3853	17.437	23.6581	6.4756
ZFYVE27	1.57844	0.00725294	11.2025	3.8299	13.6477	16.8007	6.03246	8.9789	8.1385	12.3847	12.4343	3.76537	5.56065	2.16369
IER5	1.57399	0.0438358	76.5936	25.7758	141.681	74.3651	113.887	48.7037	18.9019	45.2334	93.3832	12.3414	17.9498	47.0362
DIAPH1	1.57345	0.0198239	64.5693	22.0299	69.4223	53.1034	61.7902	44.8962	30.1536	92.7317	99.8878	21.9812	36.5689	7.5395
PPP1R12B	1.56606	0.0175106	12.6075	4.38919	16.5554	9.99639	7.62146	19.2554	7.52879	13.011	14.284	4.22848	7.16495	1.77414
PRKAB1	1.56318	0.0227967	21.8353	7.40499	36.6165	20.914	21.8898	9.96692	10.6473	20.6442	32.1685	8.85917	9.00686	4.34893
KIAA1191	1.55841	0.0103936	80.5902	27.8907	111.424	113.05	75.3393	49.1848	50.3336	49.0753	115.724	29.5592	40.6931	13.4198
ACSL4	1.55014	0.0351591	51.2693	17.7854	73.198	37.3803	85.3843	29.3574	10.4383	55.4192	67.7077	13.8746	16.8824	22.5992
URB2	1.5481	0.0439095	6.8288	2.27661	10.7542	4.61662	5.33859	3.56102	2.1326	11.1974	10.2011	3.07481	2.55978	1.19523
NFKBIL1	1.54688	0.0150382	33.9104	11.7495	32.5042	37.0001	38.1664	28.3741	11.4893	36.552	53.287	13.867	15.7002	5.68143
SERINC2	1.54623	0.0196516	79.1834	26.9837	109.675	93.0451	98.4644	36.0175	35.5567	86.4198	95.1052	39.1122	28.9814	12.8575
RUSC2	1.54591	0.0191923	21.1553	7.18848	19.6313	24.771	11.3001	11.5877	14.4266	22.0329	44.3379	7.49425	11.0392	3.03205
VEZT	1.54531	0.0103936	42.099	14.6578	33.2066	43.415	64.9057	33.5646	17.5994	27.9655	74.0364	17.2066	12.737	14.0297
SHB	1.53727	0.0309876	47.1141	16.725	97.5541	24.4862	61.9658	20.3327	29.5151	47.2223	48.7225	16.415	21.9786	11.7813
TSPAN33	1.53659	0.000323189	7.43111	2.71133	6.29781	8.44857	6.94154	5.50291	8.44099	8.539	7.84697	3.01003	3.00225	2.1217
SPATA20	1.53659	0.0198736	12.435	4.30032	10.4252	10.1133	24.0092	6.64974	5.59338	12.1621	18.0922	5.29596	4.40529	3.19971
SMPD1	1.53639	0.0270643	30.3327	10.0653	25.9441	42.9404	25.7057	11.4744	18.8303	23.2989	64.1352	11.6807	14.6557	3.85942
GPT2	1.53591	0.00975259	33.4417	11.5965	24.8526	28.6749	22.4762	52.3447	54.4261	31.2145	20.103	15.5941	13.0616	6.13386
TRPT1	1.53515	0.00907629	25.5278	8.84324	16.2486	35.0074	24.9175	21.8975	16.1959	24.1476	40.2803	10.2146	12.6932	3.62195
RETREG2	1.53508	0.0043555	91.0186	33.4507	103.298	82.0646	109.705	53.7291	49.9202	118.51	119.902	33.5	41.025	25.8271
TMEM186	1.53448	0.0283569	14.0659	4.88469	11.8442	11.6944	17.6789	16.7569	4.10501	13.1328	23.249	5.47474	3.64618	5.53314
HSPB3	1.53412	0.00789035	53.2446	18.7262	51.3788	76.0081	33.5185	35.0044	34.6795	41.5668	100.556	19.9708	12.8737	23.334
NFE2L1	1.53164	0.00101286	172.366	63.3403	176.351	250.724	105.082	141.561	146.215	178.913	207.719	61.2481	90.1976	38.5752
MAP1LC3B	1.53111	0.0435399	390.745	134.75	573.822	254.055	561.128	210.453	95.2896	243.895	796.575	110.065	133.405	160.779
NTMT1	1.53009	0.0324211	30.7686	10.1233	16.0704	62.0126	28.6308	31.6845	7.06456	38.0245	31.8925	13.9761	7.79495	8.59875
TOM1	1.52762	0.0372844	36.9838	12.2886	40.8821	40.254	31.2459	15.3934	17.6544	26.7747	86.6822	15.5479	16.476	4.84194
DDX54	1.52693	0.0468687	66.6504	22.1774	72.1078	85.6193	26.1742	28.3237	43.17	97.8149	113.343	22.1351	38.7117	5.68553
PNPLA2	1.51936	0.0243841	818.396	272.432	539.081	1349.73	1096.33	462.673	479.523	651.807	1149.63	418.427	315.222	83.6474
LRFN3	1.51635	0.0149353	7.30269	2.57905	5.56169	4.41924	9.103	9.50853	6.53342	4.51166	11.4813	2.94447	3.35137	1.44131
KLHL22	1.51381	0.0255172	15.0495	5.16085	12.9687	16.7452	11.4976	11.9856	9.21772	16.3627	26.5687	6.81821	7.43553	1.2288
TADA2B	1.51288	0.0358899	11.9334	4.03698	7.03112	13.291	10.5373	22.7989	5.81527	5.68144	18.379	5.21389	4.74363	2.15341
MID1IP1	1.51267	0.0064599	88.2963	33.6077	109.812	72.6695	92.8156	97.7471	60.6471	55.0012	129.382	17.4493	33.8677	49.506
AKT2	1.50714	0.00876015	68.6541	24.5059	25.958	100.096	68.8687	82.8914	52.2964	75.4936	74.9742	28.1454	33.3545	12.0178
SLC16A8	1.50534	0.0305567	22.8551	7.3828	8.76328	42.2494	9.92391	19.3318	51.5158	10.3179	17.8838	8.52286	7.44842	6.17713
DNAJB5	1.50252	0.00260471	33.455	12.2366	27.1097	56.7772	19.7221	43.4829	27.9215	22.193	36.9789	13.1131	14.3405	9.25622
PES1	1.50198	0.0339053	74.5043	25.9901	88.936	94.0323	35.7659	32.9495	37.8346	115.751	116.261	30.7335	35.3446	11.8922
ACTR1B	1.50135	0.0148845	48.9249	17.0643	21.9491	90.298	35.8486	51.8151	28.5271	40.9706	73.0656	19.2867	23.2491	8.65704
SRPK3	1.50052	0.00876015	65.3986	23.0118	20.882	129.46	39.0181	62.9376	61.658	60.0471	83.788	23.0488	26.9987	18.9877
MBD3	1.50048	0.0113463	78.7619	28.6863	63.7452	78.7739	72.44	143.359	53.7034	61.9368	77.3756	36.6265	35.4418	13.9905
ARFGAP1	1.49777	0.00732588	140.779	53.4624	157.417	140.212	182.757	122.428	52.1374	177.306	153.195	48.7011	58.0483	53.6378
CHCHD6	1.49721	0.0156013	16.386	5.8812	10.3047	27.7267	13.2063	12.1374	6.12248	23.4194	21.7848	5.85387	6.43353	5.35619
DBNL	1.49479	0.0309876	36.9431	13.2093	59.4071	51.5173	28.8082	12.2325	16.775	34.4141	55.4475	12.7996	18.3699	8.45828
PPP1R3F	1.49254	0.0117413	9.94199	3.6674	4.96064	10.387	12.0226	12.9826	5.04963	7.27471	16.9168	3.11261	3.77582	4.11376
TTL	1.49218	0.0384155	25.1133	8.88348	23.6818	9.73627	17.0741	33.8728	17.6098	18.5308	55.2877	9.61055	12.4355	4.60437
ART5	1.49186	0.0294317	123.3	41.822	77.2481	103.713	70.1815	89.5396	294.286	46.3619	181.769	42.5177	61.0329	21.9154
UBALD1	1.48889	0.00205264	132.933	49.7427	80.1621	113.223	183.558	91.1412	176.577	129.782	156.091	48.9966	68.442	31.7893
RRP1	1.48659	0.046995	17.7161	6.10056	22.5807	23.231	7.52262	9.3786	7.28639	29.6546	24.359	8.7332	6.42061	3.14786
NFATC1	1.48464	0.0120061	17.2419	6.48276	15.9287	18.0945	16.7131	22.4839	10.4924	14.2204	22.7603	5.31877	11.3679	2.7616
EMC10	1.4828	0.00760696	131.915	50.3526	87.0618	174.554	211.19	156.804	68.5778	99.9998	125.217	30.6661	51.7758	68.616
ZNHIT2	1.48275	0.0283569	15.5304	5.53889	14.2353	17.9934	23.2854	11.5668	4.31701	17.0613	20.2535	7.74116	4.82572	4.04979
EXD3	1.47836	0.0086376	7.98068	2.95221	5.57659	13.1794	5.91347	5.9972	3.85523	9.15199	12.1909	2.84302	3.37541	2.63821
GPD1L	1.47788	0.0199675	58.6063	20.9595	36.5605	69.8221	69.5133	45.2246	22.9774	61.2795	104.867	28.5533	22.5084	11.8167
ZNF746	1.47228	0.0245912	7.04625	2.64672	5.67275	4.58	12.0513	6.94015	4.46428	4.20249	11.4128	1.80421	2.48904	3.64691
ASB18	1.46931	0.00468644	26.8414	9.81647	10.506	42.5041	34.978	24.678	27.309	20.9922	26.9225	12.4035	8.66307	8.3828
ANKRD9	1.46758	0.0277007	70.6577	25.4416	47.7229	66.5182	140.817	77.4338	37.4454	37.6617	87.0051	35.2518	27.534	13.539
RABL6	1.46467	0.00529751	77.9658	30.0484	65.9056	94.276	62.3294	70.1245	44.0781	107.979	101.068	28.7869	43.1011	18.2573
CYB5R1	1.46392	0.0102978	137.846	51.3628	102.744	195.32	98.0025	72.7114	162.343	168.885	164.92	46.4886	85.8147	21.7853
EEFSEC	1.46289	0.0106566	16.4371	6.2915	19.604	14.6585	23.7384	9.37006	10.5815	13.9439	23.1634	6.00755	8.39178	4.47518
REPIN1	1.46273	0.0298257	32.882	11.7744	15.0284	41.5151	55.9101	39.5198	13.6796	21.8395	42.6814	15.3786	13.5106	6.43382
ITPKC	1.46067	0.0237785	12.5117	4.56493	13.4844	15.5767	13.9862	11.5309	7.90244	7.50531	17.5956	5.49962	6.87361	1.32155
SLC48A1	1.46002	0.0454143	178.41	63.9853	110.752	107.318	394.773	205.4	115.393	60.1212	255.112	72.795	76.607	42.554
BCL2L13	1.45937	0.0432871	59.4566	20.9706	23.9927	48.2885	62.3192	124.28	59.493	23.0391	74.7832	27.9773	24.7703	10.164
ZNF385B	1.45643	0.0180277	5.51758	2.01913	3.7441	8.03641	7.38212	3.40868	8.80546	3.50969	3.73663	2.06028	1.27414	2.72296
PRKCA	1.45403	0.0493703	13.339	4.81209	21.4057	9.47568	11.7566	14.3896	9.29225	6.64428	20.4089	6.4116	6.74781	1.27688
MRM3	1.45047	0.0304218	25.8875	9.46401	18.9941	41.1108	15.6216	27.3877	8.82642	35.425	33.8468	10.8194	12.4248	5.1478
CTIF	1.44831	0.0303863	8.41456	3.13522	9.01105	6.60733	8.41132	6.58085	4.07359	5.93604	18.2818	3.08165	4.06133	2.26269
NCLN	1.44472	0.0179211	18.8528	6.93843	11.926	17.1202	20.6335	16.443	13.6454	13.5135	38.6878	9.45784	7.6487	3.70875
TNIP1	1.44258	0.0358899	149.953	55.9872	202.506	138.845	70.5899	80.8786	188.833	139.593	228.423	47.5297	101.735	18.6967
PVR	1.441	0.0207624	34.0545	13.1352	52.6672	37.9644	23.249	27.6263	18.883	39.9695	38.0218	14.0089	19.0122	6.3844
MTFR1L	1.44065	0.0245796	85.4162	33.1983	147.039	65.3817	69.8015	66.1407	56.5567	130.799	62.1941	39.0452	40.26	20.2897
DTX2	1.44029	0.0178886	21.8465	8.30748	22.425	23.5026	24.247	10.1741	15.7113	15.625	41.2401	7.32398	12.6406	4.95788
GGA1	1.43734	0.0325201	43.706	16.0913	28.0929	44.8275	47.6967	47.8542	32.9432	25.3298	79.1977	17.768	25.9518	4.55427
ING5	1.437	0.0464021	7.90428	2.8808	10.4798	10.6152	6.32005	4.05223	5.81551	10.6436	7.4035	2.64136	5.04898	0.952072
ZC3H18	1.43595	0.0299832	14.2246	5.35625	12.8093	14.7902	12.6697	11.2493	7.85035	15.3962	24.8071	5.16765	9.21705	1.68406
NAT14	1.43499	0.0384155	26.4713	10.2408	22.9125	18.3116	43.111	46.6017	11.4048	25.2644	17.693	8.61583	10.7196	11.3871
REX1BD	1.4286	0.00520124	151.303	58.5324	89.4584	198.395	149.859	90.6444	105.527	154.648	270.592	60.0209	63.6039	51.9723
ZNF771	1.42803	0.0319479	17.1298	6.59684	21.4467	15.6676	18.5794	9.27969	7.23749	17.232	30.4656	5.52445	9.80414	4.46194
RENBP	1.42698	0.0465053	50.0135	18.223	29.7166	93.6829	66.5762	18.6421	13.2764	59.1319	69.0684	17.0436	19.2713	18.3542
CHMP6	1.4267	0.0120898	76.3271	28.6565	53.0515	112.568	54.2714	79.067	55.3707	60.7701	119.191	39.3151	33.5735	13.081
RNF157	1.4249	0.0463685	7.15278	2.59244	1.83354	5.57534	9.47668	10.2243	6.61953	5.19715	11.1429	3.11587	3.4718	1.18966
SSNA1	1.42196	0.0250986	150.619	58.5475	208.272	151.319	126.38	97.6714	59.0198	185.135	226.539	65.1655	71.1917	39.2853
MPND	1.41962	0.0064599	11.5532	4.53397	8.81411	16.4735	9.37885	9.02753	6.85778	14.5975	15.7234	5.0132	4.54868	4.04004
WDR74	1.41594	0.0169889	36.7445	14.2655	36.8593	39.294	33.0353	19.849	18.7364	52.9132	56.5244	17.5386	13.7785	11.4795
ZRANB1	1.41445	0.0495035	50.9333	19.7501	72.4971	29.6453	72.5154	30.21	14.2295	55.2548	82.1806	18.0669	17.4025	23.7809
PLBD2	1.41419	0.044167	21.8599	8.20349	18.6432	22.4555	32.1742	13.2436	10.2256	14.2235	42.0539	8.25469	12.9753	3.38048
IL4I1	1.41286	0.0452477	5.67456	2.09629	6.96736	8.9484	2.62735	2.78424	4.30503	7.43357	6.65597	2.44567	2.91969	0.923516
NAT9	1.41273	0.0179211	28.1437	11.1382	30.6869	34.2	26.2443	20.3085	9.97085	30.3461	45.2489	10.0286	11.1921	12.1938
SGCD	1.411	0.0375322	20.3773	7.79135	9.80527	24.9046	29.8225	18.7463	9.98265	37.225	12.1546	8.49804	8.48955	6.38646
PSMC1	1.41025	0.0130478	617.137	244.52	593.251	458.619	603.187	411.729	510.884	525.466	1216.82	232.532	358.779	142.251
ABCD1	1.40705	0.0226618	22.0525	8.67102	26.0118	33.5634	19.9734	17.3381	8.63372	18.1712	30.6756	7.38211	13.6018	5.02913
PSME4	1.40601	0.0205068	47.8589	18.8352	31.8799	52.5824	82.5004	40.9921	24.1528	25.2999	77.6051	14.2693	17.4625	24.7739
CLIP4	1.40545	0.0262257	23.8422	8.70989	5.15298	36.7657	25.3894	22.3034	31.0059	16.7912	29.4869	11.6758	6.60968	7.84421
BCAS3	1.40426	0.0128526	18.1756	7.27065	27.8457	16.5518	12.2377	12.863	17.1392	14.5973	25.9944	7.61743	9.84719	4.34733
ALG3	1.40257	0.0298257	36.1585	14.194	39.9868	41.9717	54.6911	16.0776	12.9926	43.4711	43.9187	14.3251	15.1495	13.1072
ZC3H3	1.40251	0.0224658	8.64262	3.41254	9.91385	8.69836	8.74842	5.43679	4.88271	8.46864	14.3496	3.12119	5.33515	1.78129
LRP10	1.40142	0.00842546	76.7587	31.2596	105.436	68.0326	88.3749	46.2928	71.2755	47.0503	110.849	26.7894	43.0235	23.9659
NSMF	1.40042	0.0196516	44.248	17.5286	35.728	48.2694	37.5949	36.7877	23.053	66.4222	61.8811	17.827	26.2222	8.53658
MRTO4	1.39918	0.044455	150.771	57.054	172.953	155.381	116.493	69.7366	77.6	268.074	195.159	86.6016	55.4741	29.0862
PSMD11	1.39471	0.0240491	243.337	97.1159	249.066	201.179	362.427	144.698	105.743	203.862	436.383	91.2523	117.513	82.5829
RANGAP1	1.39436	0.0491805	23.2752	8.72784	19.4743	21.4067	17.647	18.1085	12.5786	27.7382	45.9729	12.1546	11.4841	2.5448
TTI2	1.394	0.0421769	29.3677	11.3735	22.4435	33.4238	30.4233	22.2491	7.77855	51.6941	37.5618	13.1088	8.31654	12.6952
ZNF628	1.39208	0.00369579	7.94064	3.28024	8.34518	9.33503	8.26914	8.33028	4.58876	7.65936	9.05669	3.01086	4.23466	2.59518
AP5Z1	1.38802	0.0192174	15.0669	5.93135	13.5173	19.7075	12.9068	9.75221	6.85056	19.0065	23.7277	7.1947	6.58959	4.00975
MAD1L1	1.38583	0.0444119	10.1531	3.93497	12.1413	14.4835	5.65726	4.62017	7.4044	12.1565	14.6086	3.23772	6.93105	1.63613
UBE2J2	1.38322	0.0181317	120.45	48.8684	157.784	134.067	137.723	61.8599	55.7774	136.813	159.123	51.2552	57.5363	37.8137
DCXR	1.37037	0.0489164	56.3797	22.1755	24.0268	95.3336	87.3764	63.3917	16.4167	48.3176	59.7951	14.839	20.6047	31.0829
C20H19orf47	1.363	0.0023629	112.345	47.1891	125.308	125.897	125.927	97.0072	86.2816	97.9237	128.074	52.7377	59.9076	28.9221
ALKBH3	1.36221	0.038827	48.2563	19.8752	51.4319	31.413	63.6959	28.5799	20.2892	56.7791	85.6048	15.0644	27.4689	17.0924
PDZRN3	1.35909	0.0277007	32.0549	13.3228	39.6282	25.3959	22.0193	19.336	31.0622	63.3297	23.6129	12.5697	17.2147	10.184
ST6GALNAC6	1.35822	0.00440664	62.4791	26.211	47.4956	53.7723	75.8833	47.738	75.1302	35.7328	101.601	18.7462	33.3254	26.5614
BYSL	1.35774	0.0125152	18.6643	7.59606	18.874	22.0203	17.6498	9.92161	12.6436	21.3849	28.1557	9.70952	7.90873	5.16993
FHIP2B	1.3569	0.0458313	19.3777	7.55266	8.40565	22.2166	17.4841	22.567	16.7358	14.9804	33.254	7.65885	12.8301	2.16905
STEAP3	1.35411	0.0266051	8.36111	3.29269	4.08002	13.1361	6.50705	12.6367	9.47427	4.85174	7.84184	3.21714	4.75492	1.90603
TUT1	1.35401	0.0213562	15.4407	6.45034	20.5881	17.7831	14.7298	10.2611	6.26679	19.3248	19.1312	6.39911	6.24793	6.70398
LOC136128787 (TWF2)	1.34006	0.0479597	76.7462	30.6093	29.1458	86.9211	108.357	82.8622	28.43	119.437	82.0707	40.0482	25.1792	26.6004
RRAGD	1.339	0.00967637	77.9938	32.5389	73.0288	94.1149	106.345	75.1185	44.0844	55.0642	98.2004	40.9849	33.0456	23.5864
ZNF598	1.33482	0.0208318	20.881	8.60605	18.2034	25.2819	26.2165	14.6128	11.4215	15.6644	34.7667	9.63798	11.2044	4.97577
ZNF865	1.3313	0.0428089	11.4759	4.72852	10.5617	9.61752	16.9328	17.1637	6.57231	6.13314	13.3499	5.41714	6.43943	2.329
RNH1	1.32591	0.0233215	166.904	69.9875	217.759	221.598	143.594	108.498	70.9202	166.079	239.881	80.1185	76.3118	53.5323
DXO	1.32521	0.0116733	46.5564	19.7194	40.3387	43.8559	56.7219	36.834	26.4701	45.608	76.0659	23.1777	20.0443	15.9361
MTMR14	1.32486	0.0433158	40.6066	16.6254	49.6164	58.0855	36.1903	19.6221	21.513	39.4047	59.8145	18.2141	24.5951	7.06716
PTDSS1	1.32484	0.021907	94.7844	39.3925	60.8172	67.7066	160.192	127.705	88.7279	58.3304	100.012	51.2294	37.6849	29.2632
HDGFL2	1.32441	0.0231428	73.1122	30.869	85.9193	98.1831	51.9738	60.9561	43.0571	77.7988	93.8971	30.8496	47.6021	14.1553
OTUD7B	1.3197	0.0178886	11.812	5.10478	11.2602	15.6523	12.8822	15.0183	5.01762	8.87496	13.9786	3.7177	6.77951	4.81713
ALDH4A1	1.31694	0.0304385	32.0449	13.3352	16.154	35.4437	23.2432	48.6141	24.5721	48.4563	27.8308	16.4303	16.0502	7.52501
CCDC102A	1.31659	0.0213562	6.31537	2.75565	6.47635	7.63189	6.16667	5.28052	3.08082	6.22391	9.34739	1.64007	2.86213	3.76476
B9D1	1.31602	0.0277007	41.6398	18.0583	44.5108	40.1814	62.5904	18.8937	27.5676	46.4795	51.2552	11.469	18.0202	24.6857
PRICKLE3	1.31165	0.0435399	15.0986	6.31379	19.6264	19.1324	17.8913	10.4752	5.6685	15.5066	17.3897	7.55994	8.00193	3.37949
LAPTM4B	1.3111	0.0250136	202.188	83.4167	66.7034	205.267	238.494	256.781	293.28	91.3792	263.409	79.5166	82.9134	87.8203
YTHDF1	1.31077	0.028049	17.3397	7.2309	14.8966	17.6632	20.4492	21.9631	12.9594	8.75964	24.6865	8.8194	9.31172	3.56158
DNAJC5	1.31037	0.0412402	66.5767	28.1753	52.0626	43.8068	100.125	92.8075	37.3325	55.5723	84.3308	31.4074	39.1123	14.0062
NAGLU	1.30246	0.0402069	14.2862	5.90834	10.7711	25.4048	17.711	7.63425	5.42931	17.2264	15.8268	6.76488	6.21382	4.74632
WIZ	1.29912	0.0476631	5.95984	2.47681	4.72654	5.16413	6.43706	5.38276	5.18943	3.90735	10.9116	2.54014	4.1085	0.781803
NEU4	1.298	0.0192174	25.541	10.6553	16.4467	31.3879	31.9545	18.7809	21.6657	22.6022	35.9489	14.2654	12.8867	4.81372
TRAPPC2L	1.2979	0.0169436	280.559	118.915	149.993	261.643	384.767	168.376	233.694	279.729	485.708	137.502	117.252	101.991
PTGES2	1.29637	0.0198239	92.8475	39.6669	46.7899	81.4687	122.837	124.971	60.2678	81.9787	131.619	48.705	37.5458	32.75
SH3BP5	1.29505	0.0129011	45.7558	19.8654	31.4794	65.9704	39.1443	41.7235	25.1477	46.6395	70.1859	16.6935	27.8598	15.0429
FXR2	1.29426	0.0180277	125.302	54.1824	75.2534	130.323	213.334	130.495	80.9338	75.173	171.6	52.3944	63.5025	46.6504
RAB43	1.29334	0.0493817	8.28729	3.47046	5.26084	15.9114	9.04548	5.71479	5.80149	8.45394	7.82313	2.60077	3.94365	3.86695
ATG13	1.28817	0.0343598	29.1167	12.194	19.1953	46.4984	28.5953	17.4756	22.968	20.4906	48.5934	10.9355	19.8983	5.74827
RBM20	1.28699	0.016121	29.0719	12.8153	35.0079	28.9335	22.3147	24.9739	18.977	36.1561	37.1403	14.3796	16.4779	7.58845
ZDHHC24	1.28567	0.0103632	30.1512	13.3951	28.9145	32.4458	34.2347	36.6175	15.8457	30.2813	32.7188	14.783	13.8572	11.5451
CCDC97	1.28479	0.0368971	20.2121	8.86152	20.7818	15.2492	23.7166	27.3042	13.3165	16.6589	24.4578	7.49029	14.6656	4.42872
PPP1R37	1.28232	0.0100151	14.531	6.44234	11.6594	19.0051	19.1236	16.1368	7.9062	15.3961	12.49	6.75386	6.74383	5.82934
PEX16	1.28114	0.0325131	20.9691	9.09565	22.6963	34.1592	16.5012	11.4099	9.87188	27.4629	24.6826	8.48221	9.54392	9.26081
SKIC2	1.27957	0.0467989	20.8814	8.87258	24.2003	32.3392	13.8869	13.8803	8.31979	20.542	33.0014	9.65782	11.6298	5.3301
BCL2L1	1.27923	0.0332367	93.7156	40.6629	58.8451	90.8226	169.045	61.4804	49.2803	103.987	122.55	42.104	50.1181	29.7666
UCK1	1.27635	0.0452477	17.8748	7.35088	10.9574	20.2713	12.3225	15.8615	24.9561	15.4699	25.2851	8.72515	11.3587	1.9688
GEMIN4	1.2697	0.0405826	11.8574	4.99478	11.3527	17.0508	10.2246	4.86634	8.27526	9.44738	21.7849	6.18583	5.39882	3.39969
DVL1	1.26533	0.0392289	273.851	117.525	101.175	487.632	322.876	272.003	126.638	211.158	395.476	92.1958	125.276	135.104
ATP6V0A1	1.26415	0.0108674	29.1991	13.0769	32.8038	29.0624	29.6889	16.2424	29.1942	19.42	47.9818	11.7704	16.1821	11.2783
TTC38	1.26266	0.04521	10.6222	4.54624	6.40826	11.2608	11.2311	17.3678	7.50503	8.48719	12.095	5.7442	5.80678	2.08774
DNASE1L1	1.26226	0.0292531	197.417	85.2833	151.667	228.456	99.6572	167.816	273.175	266.871	194.279	98.4282	120.139	37.2826
VCP	1.26148	0.0213562	240.065	104.02	216.58	261.13	194.856	143.197	249.579	221.859	393.255	131.663	131.167	49.2312
PICK1	1.25677	0.0136158	39.2528	17.5238	30.4013	63.3593	32.5594	39.7253	19.1188	40.9541	48.6512	16.8988	21.2678	14.4049
MCOLN1	1.2534	0.0356156	23.109	9.92184	15.4868	29.6187	15.3	12.3132	21.0313	22.4937	45.5196	10.7296	13.0158	6.02011
MOB2	1.25296	0.0220643	83.0974	37.0037	60.4719	88.0192	110.509	46.4263	64.8407	59.3683	152.047	30.5724	47.1633	33.2754
SYNPO	1.25171	0.0214448	122.567	52.9376	44.5888	175.799	116.915	170.602	138.709	87.7138	123.642	63.9023	58.3943	36.5161
MRPL24	1.25163	0.0433158	240.224	104.119	180.81	247.87	249.096	139.603	125.877	369.024	369.286	143.47	96.103	72.7821
CDH15	1.24511	0.0356527	60.8184	26.7863	49.4395	84.6578	72.568	29.4621	37.6616	38.7024	113.237	23.3259	34.6538	22.3792
BRAP	1.24505	0.0151855	16.6004	7.58112	14.3347	17.1814	22.9584	10.1812	10.186	18.0434	23.318	6.82993	8.78232	7.13112
GTF3C5	1.24482	0.0491076	22.2286	9.57425	24.6632	33.5363	13.6632	15.7381	17.2859	24.2776	26.4354	12.6394	12.7771	3.30616
EIF4G1	1.24318	0.0255172	97.3096	43.1689	91.8918	124.93	60.2834	77.5806	93.3769	111.184	121.92	49.423	62.4166	17.667
ANO10	1.23485	0.0132821	32.5994	14.6159	15.1415	44.6501	26.7206	34.5379	38.9953	26.7837	41.367	12.351	22.205	9.29186
PSMD2	1.23426	0.0452477	271.256	118.382	260.685	371.104	213.535	105.289	250.493	283.714	413.973	138.572	163.014	53.5596
NDRG2	1.23163	0.0297476	472.292	209.762	177.691	493.911	317.527	724.915	574.338	550.368	467.298	240.191	238.214	150.881
ASPSCR1	1.22215	0.00987621	179.157	82.3819	156.291	219.566	156.605	182.751	174.923	119.609	244.353	83.1126	118.575	45.4585
FBXW4	1.21823	0.0106324	13.3771	6.22606	9.39229	12.0021	19.1597	8.83224	14.1943	13.8469	16.212	5.16692	8.21304	5.29822
ISOC2	1.21627	0.0309876	210.775	97.0233	118.394	213.342	357.982	194.832	109.659	242.991	238.227	97.7696	103.582	89.718
NABP2	1.21529	0.0247387	106.768	47.7443	49.7375	211.046	107.576	64.5165	86.6894	122.661	105.152	44.5576	57.6077	41.0675
SPSB3	1.21394	0.0142707	43.7047	19.9577	45.1869	45.0089	39.7394	36.4334	45.0318	28.4479	66.0848	24.4352	23.5705	11.8673
EPB41	1.20295	0.000572149	24.9863	12.0325	27.6093	25.5073	20.968	21.512	28.1372	25.7222	25.4484	11.7371	14.0452	10.3152
PC	1.20148	0.046995	23.4142	10.7553	25.767	21.777	13.9439	19.3618	16.0361	39.5053	27.508	14.3489	10.7053	7.21172
QPCTL	1.20126	0.00402547	22.5965	10.7969	22.2576	26.2508	23.8215	19.8638	22.1479	26.0567	17.7773	9.92879	14.3385	8.12333
SLC25A26	1.19017	0.0280189	19.1019	8.93599	9.88014	21.1163	23.6983	14.6515	15.3654	18.8284	30.1733	7.92147	6.82401	12.0625
GPAT4	1.18979	0.0212232	135.333	63.9939	160.572	143.136	143.579	136.91	93.1139	104.165	165.857	75.6863	80.0476	36.2479
BRMS1	1.18966	0.0358899	45.0093	21.0417	49.4504	48.056	36.9213	29.3119	28.1709	58.2688	64.8861	24.3502	26.0068	12.768
EIF4EBP1	1.18608	0.0368693	856.875	399.115	818.39	812.37	1032.92	769.923	576.506	702.731	1285.29	494.791	514.263	188.291
MGRN1	1.18584	0.0418749	47.1838	21.6043	26.1267	49.4001	51.5014	53.0792	47.9716	37.9542	64.2535	25.1625	31.4088	8.24168
PGAM5	1.18203	0.0231172	107.747	50.7589	68.914	111.399	159.299	103.404	63.2952	105.255	142.663	58.8869	51.7415	41.6482
FGGY	1.17397	0.0284266	20.8675	9.43954	14.288	35.4776	12.1278	16.3296	25.4909	13.9795	28.3792	11.7193	10.347	6.25231
GBA1	1.16943	0.0468457	14.8663	6.98859	18.9722	18.4883	12.2981	9.58267	13.6077	13.6925	17.4223	7.57123	10.5927	2.80181
TMEM101	1.16686	0.04741	25.7232	12.4566	14.2355	24.1302	29.2772	39.68	13.6602	28.7819	30.2974	9.49572	11.7384	16.1356
SIVA1	1.15913	0.0147205	82.3838	40.5079	56.8074	100.537	96.3136	79.1794	49.0685	106.312	88.468	33.818	45.3879	42.3178
EDF1	1.15634	0.0355762	228.132	109.538	184.318	241.341	228.458	197.869	112.499	277.58	354.861	124.846	124.637	79.1307
RFX1	1.15344	0.0421974	6.3153	3.00874	6.28545	6.00432	4.13093	5.19963	6.55326	6.07691	9.95662	2.88748	4.55639	1.58233
TMEM134	1.13992	0.0339053	63.1248	30.3842	31.5149	89.3042	81.7615	70.1052	51.6204	31.9988	85.5684	25.9708	31.1485	34.0333
GRWD1	1.13823	0.0319604	32.8327	15.9866	29.8207	37.8276	25.8046	30.6958	19.9288	42.5405	43.2113	19.2893	18.4731	10.1974
KLHL12	1.13818	0.0186339	37.8552	18.2821	22.6651	33.5427	31.1032	40.5251	44.3665	31.2569	61.5266	20.5673	20.837	13.4419
TSR1	1.13801	0.00404703	20.7129	10.3106	18.5665	21.1762	23.5778	16.1987	17.777	23.2619	24.4324	11.6219	10.0254	9.2843
TBC1D17	1.13195	0.00670179	46.7636	23.4491	39.8062	59.9736	63.4653	37.5101	33.2624	39.9223	53.4053	21.1401	26.1788	23.0284
MAP3K10	1.13161	0.0296721	15.5556	7.74056	13.1856	12.2109	19.2963	19.5676	14.0046	9.09918	21.5249	6.64991	10.1712	6.40054
SELENOO	1.12925	0.0452477	61.602	30.6564	68.3712	61.2085	62.5477	39.4824	32.406	64.8332	102.365	26.7241	39.5819	25.663
TSR2	1.12704	0.00912833	98.8368	50.0721	98.1249	105.009	105.59	87.4386	67.2079	94.5758	133.911	45.6197	62.5233	42.0735
NUP210	1.12701	0.0473321	8.21658	3.89535	4.58759	11.7728	6.52471	3.29945	9.44211	9.50576	12.3837	4.01361	4.63013	3.04232
NKIRAS2	1.12354	0.0498487	35.7376	17.5671	28.0313	43.6209	37.0758	50.4937	20.9484	22.1706	47.8224	16.077	23.4031	13.221
TRAPPC9	1.11589	0.036589	15.5084	7.61234	11.1843	17.0952	15.0723	12.6758	12.04	17.6663	22.8251	8.7544	10.2005	3.8821
SLC15A4	1.10888	0.0452477	29.79	14.4735	22.2411	37.2473	30.3791	16.9841	23.3941	30.2963	47.988	17.8256	17.2308	8.36418
CD2BP2	1.0998	0.00929771	30.1959	15.675	26.8879	29.2125	33.47	28.9159	22.2187	32.1057	38.5606	13.877	16.1495	16.9985
EPN1	1.09753	0.0243841	210.387	107.212	132.976	220.229	271.686	283.462	161.841	130.826	271.686	94.6306	116.236	110.77
STK25	1.09297	0.044534	65.1676	32.822	42.2456	61.1336	75.2335	63.3116	45.519	53.7893	114.94	32.2365	43.8249	22.4044
MTERF4	1.08798	0.039337	10.8242	5.52455	8.68065	10.1631	9.53012	11.4571	9.74368	12.1265	14.0683	4.02318	8.29671	4.25377
ZNF526	1.08562	0.0429282	6.59625	3.28896	6.52313	7.76578	5.52097	5.31566	6.39329	5.19823	9.45672	3.7072	4.5265	1.6332
XBP1	1.08236	0.0372844	138.576	70.8499	126.854	142.637	194.931	119.156	99.7992	77.5376	209.12	68.0663	61.7488	82.7346
INPP5K	1.07864	0.0227179	46.47	23.6807	34.0419	47.4232	55.7555	35.9506	55.2332	31.5462	65.3394	22.9401	33.0419	15.0602
NR1H2	1.07383	0.0458313	67.328	34.9365	102.601	77.5576	69.4	47.6341	51.9524	47.3227	74.8285	35.7599	44.0978	24.9519
NAP1L4	1.06918	0.034811	91.5958	47.127	91.7079	86.2188	61.2362	115.487	116.465	68.0297	102.026	51.0669	62.9525	27.3617
FOXO4	1.0689	0.0116733	40.5598	21.2815	34.7863	65.1682	34.4439	41.9646	32.8742	35.1312	39.55	15.4861	19.0747	29.2836
SLC35B1	1.05615	0.0100307	122.697	63.923	75.8524	120.99	157.842	123.408	129.933	110.528	140.327	74.8063	60.8294	56.1334
EIF2B3	1.05	0.0292578	52.578	27.2474	37.309	44.8916	64.3413	34.2346	61.2333	41.9728	84.0636	29.0827	28.9795	23.6799
PPP1R10	1.04407	0.0276715	11.7178	6.27522	11.5329	16.8202	13.7179	9.69956	10.5693	9.93464	9.7499	3.91973	9.32696	5.57898
VAPB	1.04131	0.0498487	117.199	60.0965	90.3382	89.7509	112.112	93.9	211.104	81.771	141.416	68.1939	76.2178	35.8776
THTPA	1.03839	0.04741	26.7975	14.2017	17.8966	21.3049	30.7888	31.7539	28.6352	29.8163	27.3871	14.0309	20.7718	7.80257
TMEM259	1.02483	0.0351591	104.434	55.7339	78.6868	118.215	121.917	129.971	82.3515	84.8141	115.084	62.0571	71.6055	33.5392
RNF185	1.01959	0.0461136	27.5163	14.461	27.6256	32.9527	23.071	18.4185	23.784	25.3422	41.4199	18.4795	14.9446	9.95899
STK11	1.01742	0.0294113	46.7492	25.3661	36.7203	52.4836	55.7878	58.721	33.7978	29.0789	60.655	23.1048	27.2399	25.7535
SHLD1	1.00028	0.0107916	27.7894	15.2169	21.6307	27.5423	24.8782	23.525	38.1195	30.1568	28.6733	13.4574	19.3479	12.8453
FANCG	-1.00131	0.0337364	10.506	23.8885	6.08324	14.0902	7.3213	8.61234	16.8135	12.2967	8.32504	24.8105	25.2713	21.5837
SPRTN	-1.01615	0.034268	18.8673	42.8356	11.0503	29.1635	15.0275	12.6561	28.724	17.7574	17.692	48.7537	32.5509	47.2023
SMC3	-1.04299	0.0308565	14.3995	34.3858	7.67753	15.916	14.6111	11.7612	25.8434	11.816	13.1712	22.3582	34.2045	46.5946
CCND3	-1.07792	0.044455	10.9411	26.8856	4.54561	13.6595	11.463	11.7323	16.1482	7.73069	11.3082	20.2902	20.0739	40.2926
TSPAN6	-1.09239	0.0493703	16.8603	43.595	16.8667	13.3445	16.9493	17.0039	26.3357	16.9285	10.5934	28.1738	31.7085	70.9029
ARPC5	-1.11576	0.0358899	29.6296	77.2644	29.3925	37.3392	29.0598	28.4868	38.797	22.2246	22.1073	41.3442	54.942	135.507
CETN3	-1.13671	0.0103666	38.825	99.8588	21.4776	43.4359	39.7222	36.0585	51.0593	36.1612	43.86	65.8075	84.546	149.223
RASIP1	-1.13971	0.00770153	24.1081	61.8843	23.2001	35.7726	19.1684	22.4946	34.0503	16.5484	17.5227	43.32	64.2368	78.0961
DAB2	-1.16072	0.0489164	12.0125	31.5724	14.0271	19.0557	6.48956	6.49233	21.9233	7.70388	8.3956	26.7341	29.3801	38.6029
AP3S1	-1.16516	0.040379	9.80888	26.5679	5.9109	12.0758	10.921	12.6624	11.8475	7.3814	7.86316	15.8297	17.617	46.2569
RSU1	-1.17588	0.0240491	19.6186	51.8533	12.426	27.7945	16.8491	23.9132	30.77	11.035	14.5424	38.8099	41.3089	75.441
NDUFAF2	-1.17651	0.0242734	21.6724	57.3633	13.1988	20.9787	14.8602	27.0711	37.7831	22.955	14.8602	54.1721	71.0876	46.8302
MOCS2	-1.19168	0.0353279	39.7049	107.199	25.3376	50.6251	24.9444	62.7056	61.7965	17.7946	34.7303	90.1988	103.588	127.81
GLS	-1.20378	0.0356527	6.78243	19.0004	6.28994	8.31573	4.96266	5.68598	9.35975	7.6906	5.17236	11.4325	11.0497	34.519
LOC136128876	-1.22404	0.0494845	9.94388	28.2317	9.98186	12.3268	9.64573	6.66632	18.838	5.43836	6.71008	14.4998	24.129	46.0663
OSTF1	-1.23197	0.0234692	26.8483	75.1893	19.381	30.6709	20.3514	37.6819	45.2553	17.974	16.6237	55.0638	59.4829	111.021
SERPINI1	-1.24122	0.04344	7.30782	20.5893	3.30652	6.61948	7.70342	6.20006	15.3717	5.5178	6.43578	13.745	14.2618	33.7613
OSTC	-1.25112	0.0337364	11.5739	32.8936	6.42694	17.398	9.70872	13.8921	15.958	7.63024	10.0029	23.6693	17.8761	57.1355
DUT	-1.2541	0.0464283	21.7427	63.5557	11.9188	32.7459	20.9584	24.3822	25.1983	18.9614	18.034	34.6757	30.9257	125.066
CDK2	-1.28176	0.039603	6.48569	18.4877	3.09154	11.0178	4.74093	8.53135	10.7653	3.58537	3.66752	19.2701	13.0829	23.11
ARMC10	-1.28368	0.028141	15.6652	46.465	13.9814	15.0049	12.6121	16.2741	29.5019	13.5796	8.7024	28.5115	32.4164	78.4672
NIPAL2	-1.28987	0.0444345	5.56343	16.292	4.02949	10.2471	3.49265	3.26576	10.7019	4.11739	3.08965	9.46758	16.0355	23.3729
DBI	-1.29739	0.0233215	256.548	770.39	192.726	333.955	242.274	217.522	149.646	443.818	215.891	729.359	494.356	1087.46
MITD1	-1.30371	0.0250963	7.14403	20.9191	3.4983	8.08641	5.77737	5.78794	13.9899	7.29728	5.57105	15.091	15.7546	31.9118
YES1	-1.31401	0.0484918	5.3381	16.5785	5.73505	9.1014	4.86521	3.76181	7.2952	2.99029	3.61772	6.67705	10.0618	32.9966
FNDC3B	-1.3322	0.027233	5.83111	17.849	6.1982	7.76061	4.41305	4.78237	10.8944	3.14814	3.62097	10.834	12.0472	30.6658
HMGN3	-1.33723	0.0390413	76.8615	235.84	22.3829	80.0715	62.0556	121.851	147.919	58.3722	45.3782	195.213	216.474	295.833
ADAM10	-1.34534	0.0196516	6.82828	21.2088	4.82825	7.01055	7.16967	6.86056	12.0393	5.26614	4.62344	10.6925	14.484	38.4499
GMFB	-1.35041	0.0360552	5.16465	16.5406	4.87936	6.40395	4.43235	4.50094	8.72482	3.446	3.76512	5.32369	12.301	31.9971
LMO2	-1.35986	0.0435399	12.4389	40.6536	17.3843	12.8427	6.117	7.59773	23.9871	11.8393	7.3039	19.3038	34.4626	68.1944
TCIM	-1.37504	0.0452477	113.537	362.377	84.251	189.272	74.724	53.1913	241.881	104.193	47.2449	183.348	308.996	594.787
ARL6IP1	-1.3759	0.0227967	21.0584	66.2409	10.6073	21.9985	20.8826	19.9371	43.2215	12.9568	17.8052	33.9079	52.0069	112.808
CCDC167	-1.37859	0.0415599	8.80044	28.8471	9.08955	9.5559	7.39619	5.0538	17.3588	9.16632	3.98257	15.1313	21.4146	49.9955
MSMO1	-1.38402	0.0357217	5.15587	16.7902	2.76308	5.35054	6.44796	4.22037	9.52435	4.5608	3.22399	7.71697	10.5995	32.0542
MOSPD2	-1.39282	0.0452477	5.07639	16.9163	4.44331	5.5457	5.55206	2.78448	10.4376	3.49076	3.28077	5.70509	11.7787	33.2651
BAZ2B	-1.39382	0.0134649	7.51834	14.0968	1.89138	6.97955	4.12759	2.54516	28.8556	3.94533	4.28377	6.5569	18.7153	17.0181
SMIM14	-1.39499	0.0173542	11.5748	37.0955	8.22512	15.1867	15.1903	8.8772	19.3112	6.50211	7.73078	19.4784	28.8796	62.9286
HMGB3	-1.40407	0.0402705	5.56629	18.6908	3.59439	10.6082	4.13404	4.38089	3.97086	5.52332	6.75228	9.34557	9.18805	37.5389
HSD11B1	-1.40936	0.0438358	12.0618	38.6651	7.49678	14.1192	8.00242	6.74486	34.3888	8.94666	4.73383	32.8238	31.2723	51.8991
SMC4	-1.42882	0.0181317	6.92239	23.0251	4.18146	5.03606	6.73295	6.76192	13.9488	5.34753	6.44797	11.5589	15.6308	41.8857
PLS3	-1.43198	0.0360552	28.8807	99.6877	35.794	30.7036	27.1213	19.4392	58.0564	18.8858	12.1647	46.0101	66.8584	186.194
ANXA5	-1.43624	0.0317948	86.328	297.662	117.926	111.183	58.0977	64.2006	157.207	61.3503	34.3305	149.599	214.474	528.913
MCUB	-1.44887	0.0438358	12.2024	41.1491	7.27583	21.0489	7.03414	7.371	29.3968	6.86265	6.42776	19.6755	31.302	72.4699
SFRP2	-1.44925	0.0309876	5.06174	16.7613	2.41466	2.80738	6.09438	2.88531	13.7301	3.33459	4.16579	14.6697	18.6665	16.9476
CD82	-1.47367	0.0377728	6.7235	24.6433	10.4309	9.11179	5.76596	5.91315	8.35483	5.62791	1.85999	14.7167	14.1019	45.1113
PKD2	-1.47641	0.00848245	8.35823	28.1929	5.53554	12.5754	6.47507	6.2862	15.5443	7.13415	4.957	12.8127	29.1864	42.5795
IL15	-1.49417	0.0319479	5.63653	19.3198	4.22425	9.90652	3.83879	4.93545	10.9804	2.45128	3.11902	20.4191	9.28868	28.2517
ABI3	-1.50311	0.0148468	8.96734	31.2028	2.33594	12.8356	9.6003	7.3689	14.8157	8.22071	7.59428	15.815	48.0775	29.7158
TPD52L1	-1.52398	0.044167	6.26724	22.0638	1.15991	13.871	5.33624	6.8904	6.03012	4.99267	5.59036	34.8045	20.2221	11.1648
TMOD3	-1.52512	0.0356156	9.71684	35.9159	4.64545	8.04893	12.0162	7.5439	24.7325	7.08278	3.94818	15.6365	28.1524	63.9587
TMSB10	-1.52888	0.0390413	535.452	2020.19	597.476	766.246	248.168	328.806	1118.02	491.924	197.528	819.379	1246.14	3995.05
PCOLCE	-1.53325	0.0308565	39.9843	143.996	32.4055	62.4727	13.0562	42.4915	94.013	22.1925	13.2586	123.014	129.851	179.123
FZD6	-1.53348	0.0142707	6.48953	23.5908	6.06513	5.60985	6.79216	4.57725	13.5874	3.65489	5.14002	11.3105	16.1224	43.3397
TMSB4X	-1.54896	0.0200563	619.345	2330.83	532.929	795.717	666.505	396.46	1067.46	533.837	342.503	765.297	1371.17	4856.01
HOXA4	-1.55477	0.0230372	6.60146	8.27789	1.35969	4.56802	1.72248	2.20396	34.5751	0.783735	0.997226	6.26881	9.16443	9.40044
TMEM14A	-1.56427	0.0438253	6.5496	25.2376	1.74237	4.20734	4.45327	11.0346	15.8518	4.54987	4.00795	17.4696	16.7619	41.4811
MMD	-1.56681	0.04741	6.97724	27.8453	10.7619	13.1874	2.40163	3.62754	10.8556	4.7429	3.26376	14.2486	12.2515	57.0358
CCL21	-1.61328	0.0297476	17.2556	67.542	15.0118	41.172	7.12549	10.2502	15.4847	26.9951	4.75034	83.5777	75.057	43.9913
FSTL1	-1.61704	0.0433158	38.0565	154.419	36.2229	59.7888	10.3167	24.7143	100.516	26.7366	8.09993	89.7975	137.447	236.012
OGN	-1.63171	0.0199675	42.4228	165.816	14.6046	61.4742	32.0247	33.141	100.406	40.0287	15.2798	98.4395	114.65	284.36
TCEAL9	-1.63269	0.0294128	6.25888	25.4263	4.16464	7.56382	2.45637	4.13424	14.1564	8.88029	2.45637	14.3723	22.1896	39.717
TNFSF10	-1.641	0.0269217	17.6141	70.3999	5.24789	23.9363	14.2512	10.3468	48.0286	13.4403	8.04774	29.2069	67.0737	114.919
COL12A1	-1.64509	0.0376405	6.00164	24.7754	4.48148	7.16113	1.58126	4.00913	16.3654	6.84703	1.56606	21.5733	39.766	12.9868
TSPAN13	-1.65221	0.039337	26.2895	108.882	5.85944	29.4041	24.627	22.7939	75.7314	11.0505	14.5599	51.6677	61.2004	213.778
HNMT	-1.65511	0.0345859	6.3083	26.9355	8.9547	6.65325	2.99291	3.62157	15.2194	4.42763	2.2887	15.4515	13.0639	52.291
MFAP2	-1.65811	0.0247609	8.95373	35.7045	4.36135	19.0453	2.76753	7.9789	18.3734	7.61267	2.53691	29.1351	32.9868	44.9914
ARL15	-1.66388	0.040889	6.01642	26.9009	5.98783	3.4021	10.8029	4.5455	12.3602	3.39606	1.62043	10.7741	17.7168	52.2117
SH3BGRL	-1.67587	0.0330581	10.7457	45.1471	5.85728	11.5843	6.28756	7.19892	33.7131	6.85759	3.72122	21.6707	26.4951	87.2757
MYO1B	-1.67635	0.0163759	10.0247	41.9643	12.8511	10.3778	7.20449	5.28648	24.9167	5.43361	4.10301	19.9771	38.4612	67.4544
ATXN7L2	-1.69713	0.021907	6.68136	27.4489	3.33631	3.44105	2.99004	7.0827	21.3993	3.60321	4.91696	28.5396	19.0074	34.7998
ELOVL7	-1.69924	0.0283403	5.40251	23.6848	3.9363	5.3766	7.13391	3.5918	13.0225	2.01265	2.74382	7.54062	15.934	47.5796
PPIC	-1.69944	0.0253061	11.7681	48.8523	4.07575	19.0356	5.78725	9.091	33.7452	5.54892	5.09279	28.0127	39.2094	79.3346
LOC136133998	-1.70142	0.0402799	6.75838	29.337	5.05662	7.55034	3.70863	2.52198	22.8593	2.91467	2.69719	13.4501	25.3803	49.1807
C2H15orf48	-1.70398	0.0337364	8.83403	40.9966	13.7192	9.32494	5.61031	6.99448	17.0383	3.30693	5.84408	9.6365	23.3796	89.9737
STBD1	-1.70519	0.0162673	36.695	69.3454	10.6472	27.4037	10.1144	161.992	33.3092	8.63046	4.76825	102.797	60.2911	44.9483
CXCL12	-1.70589	0.0494497	61.9888	275.439	9.00211	74.188	36.3017	72.5085	203.666	22.2348	16.0205	192.641	230.205	403.47
HIGD1B	-1.71689	0.0133175	5.33504	23.2218	2.20852	3.64647	7.03414	5.6028	9.71519	4.70925	4.42891	7.6217	21.2931	40.7505
DPT	-1.74828	0.0492387	16.7661	85.1191	13.9093	16.378	3.10884	17.2798	32.2032	33.188	1.29535	46.164	79.1248	130.069
IGF2	-1.76108	0.015206	70.2119	309.201	21.2634	75.1496	38.718	60.5267	199.655	74.0284	22.1419	196.534	365.634	365.434
UBE2C	-1.76506	0.0120061	5.00248	23.02	3.04259	5.44222	5.05468	10.1798	2.96582	1.52791	6.80439	14.9944	18.1894	35.8761
FABP5	-1.76792	0.0210824	333.2	1478.8	40.2188	558.609	295.821	256.682	779.707	195.476	205.887	888.458	1031.58	2516.36
C1H1orf54	-1.77109	0.0313562	21.0089	99.6006	17.94	35.4437	12.8178	11.1082	54.0518	10.0737	5.62732	26.1909	66.5689	206.042
SGCE	-1.78762	0.0169889	12.5443	56.7455	5.4625	13.2058	7.93595	8.08002	39.1597	9.90989	4.05616	31.1903	41.7241	97.3222
IFI6	-1.80144	0.00486579	41.2642	91.6732	6.27566	185.08	7.69906	21.5968	31.3206	17.2448	19.6326	67.0596	82.7971	125.163
RASGRP2	-1.81445	0.00095648	5.98639	26.4654	2.47421	6.78061	5.01383	6.77878	7.92443	5.75093	7.18198	11.9832	21.5678	45.8452
LUM	-1.8331	0.0379554	14.6614	79.1653	8.71826	11.8217	6.00431	9.2074	32.8396	32.2772	1.76127	40.9868	33.5772	162.932
MYCT1	-1.83818	0.0193742	22.2159	110.61	10.63	13.5961	31.9328	18.1656	62.0763	7.72199	11.3886	33.8522	93.8977	204.08
THY1	-1.85257	0.0360552	45.9569	236.168	11.6168	58.2808	13.9512	57.5984	155.349	18.8926	6.00976	175.532	277.216	255.755
KITLG	-1.85485	0.0133033	17.2889	84.7659	6.4883	14.6449	18.8165	20.2066	45.7158	6.65467	8.49593	36.0163	54.0841	164.197
SPARCL1	-1.8602	0.00119601	89.6795	286.259	48.1248	79.5446	30.0964	41.7629	319.928	76.4957	31.8041	280.862	263.923	313.991
TAGLN3	-1.87076	0.0293222	7.03789	37.2188	0.979733	5.34491	4.25691	6.90712	22.0714	7.57674	2.12846	14.1519	28.4103	69.0941
KDELR3	-1.87784	0.0186339	5.8901	28.6387	0.625814	8.89908	4.07871	5.15979	16.674	3.39409	2.39924	23.2905	24.2538	38.3717
ASPN	-1.88015	0.0149353	18.6548	93.0413	5.26612	32.026	10.111	21.4868	41.6224	16.4604	3.61108	53.6947	65.3827	160.047
ADGRL4	-1.89332	0.00730196	10.629	52.9224	8.81098	8.20218	12.8399	8.58558	25.5604	4.28286	6.12137	26.2072	26.8138	105.746
TNMD	-1.90343	0.0491463	5.78939	37.8001	16.8043	3.34661	1.06267	4.09875	13.0592	1.35715	0.797002	29.3223	66.5689	17.5091
TSPAN12	-1.91711	0.00132875	8.52715	41.7832	7.37024	13.1688	6.90362	8.56879	12.4268	6.91413	4.33768	16.8983	26.7406	81.7107
CD38	-1.94469	0.0243841	5.31055	31.1731	7.02701	2.34898	3.35647	3.63398	16.7687	3.33209	0.706627	11.7458	25.2673	56.5063
F2R	-1.94622	0.013223	5.4971	29.3086	1.863	4.08208	5.35677	6.01055	16.9493	2.43243	1.78559	14.7216	20.4827	52.7214
ITGA6	-1.95587	0.00503931	6.4088	33.0478	4.65974	5.15715	4.2056	7.0644	18.2948	3.65625	1.82367	20.8854	29.6582	48.5997
FAP	-2.01134	0.0242639	5.61503	33.0878	0.559711	6.71355	1.36322	3.54074	21.31	3.2935	2.52449	21.3507	21.1218	56.7909
LXN	-2.0225	0.0105635	6.11053	34.7468	1.88203	7.79069	4.53533	4.24072	17.4718	4.10445	2.74869	11.331	18.0315	74.8778
RXRG	-2.02714	0.00858049	8.52567	47.6335	3.2872	11.6951	3.10745	19.8226	13.929	2.65928	5.17909	63.8203	56.1424	22.9377
CALML4	-2.03165	0.0021806	9.21973	49.6144	2.36417	9.48127	8.58668	10.7052	21.0236	5.69866	6.67854	22.0757	44.9401	81.8273
MARCKS	-2.03422	0.0199675	22.7585	141.237	16.8764	19.7209	12.3801	16.9779	82.6401	4.81852	5.89529	48.9182	69.0414	305.752
NID2	-2.11964	0.00123081	5.41633	17.8902	1.31625	4.65638	1.6447	4.0893	23.3798	1.55699	1.2709	15.0611	21.9886	16.6207
OLFML1	-2.15187	0.000912809	5.40948	15.3956	1.33881	4.13085	0.641588	2.39964	25.2305	1.81524	2.30972	11.0913	21.1133	13.9821
MEST	-2.19885	0.04741	5.06371	60.9294	0.342803	1.14968	1.77422	6.1443	24.5045	1.13617	0.394271	28.4867	21.8363	132.465
TMEFF2	-2.28141	0.00103892	12.5748	52.4379	1.94172	9.62259	4.20376	10.0724	53.8871	5.23103	3.06525	44.6044	51.1416	61.5677
FN1	-2.30283	0.00444262	12.7715	51.0814	4.0812	9.00763	0.931338	3.76202	61.4098	8.68097	1.5274	23.1348	67.3862	62.7232
G0S2	-2.39259	0.00137034	227.235	500.703	22.9641	126.003	35.2158	1297.18	54.6479	12.474	42.1598	503.252	611.815	387.042
COL1A1	-2.4088	0.0102464	23.0574	211.604	4.63526	20.9709	2.31507	22.3481	96.114	12.0186	2.99981	208.171	348.589	78.0511
CAPN6	-2.50136	0.00095648	10.5585	19.8671	0.922491	3.44357	1.35315	2.76054	63.9094	0.966784	0.553562	21.8382	28.5749	9.18836
ITM2A	-2.68788	0.0006515	5.36722	54.0467	2.16285	5.3719	4.07489	5.22793	17.3481	1.48955	1.8953	25.7075	22.013	114.419
COL3A1	-2.72788	0.000396873	38.2999	293.988	12.4486	27.4302	6.14718	30.9013	148.027	36.7435	6.40097	161.089	199.87	521.005
COL1A2	-2.90927	0.00124769	33.1295	371.017	5.55733	24.4867	2.34062	27.3011	154.934	15.9662	1.32035	320.311	417.976	374.764

## Sheet: S04 DNA DETs Lung
Supp. Tab. 4. Complete list of significantly dysregulated transcripts of the de novo assembly (Trinity transcripts) in the lungs of non-healthy harbor porpoises. The ID of Trinity transcripts is given, the gene ID or LOC, FClog2, pvalFDR, mean TPMnon-healthy (TPM nh mean) and mean TPMhealthy (TPM h mean) and the individual TPMs. Gene IDs were inferred from the Trinotate annotations of the Human E…
Trinity ID	Gene ID	FClog2	pvalFDR	TPM nh mean	TPM h mean	TPM Pph_nh3	TPM Pph_nh4	TPM Pph_h3	TPM Pph_h4	NCBI Blastn hits (ID, feature, species)	Nucleotide Sequence
TRINITY_DN1608_c0_g1_i2	LV319	11.7129	3.66449e-06	356.97	0.18	547.52	166.42	0	0.36
TRINITY_DN702_c0_g1_i2	IGHA2	10.8889	1.50806e-05	2536.97	1.78	4490.95	582.99	3.56	0
TRINITY_DN702_c0_g1_i3	IGHA2	9.23862	0.000433757	561.435	1.195	991.67	131.2	2.39	0
TRINITY_DN54_c0_g1_i3	IGHG1	9.18767	2.14768e-07	2970.88	6.885	5574.45	367.32	6.39	7.38
TRINITY_DN702_c0_g1_i6	IGHA2	8.89566	0.00121083	715.675	2.02	1194.75	236.6	0	4.04
TRINITY_DN2725_c0_g1_i21	PCDH1	8.22346	0.00128137	8.14	0.035	13.72	2.56	0.07	0
TRINITY_DN54_c0_g1_i2	IGHG1	7.588	1.49295e-06	3436.06	23.73	5773.22	1098.89	13.5	33.96
TRINITY_DN1515_c0_g1_i4	IGLL5	7.53767	7.555e-05	599.015	4.005	942.23	255.8	0.69	7.32
TRINITY_DN78528_c0_g1_i1	TNR17	7.49232	0.031988	22.225	0.165	35.64	8.81	0	0.33
TRINITY_DN7541_c0_g1_i3	AMGO2	7.3737	0.00065754	18.77	0.135	8.63	28.91	0.27	0
TRINITY_DN1515_c0_g1_i7	LV208	7.33025	0.00108103	5211.49	43.11	9604.68	818.29	11.27	74.95
TRINITY_DN1515_c0_g1_i2	IGLL5	7.17071	0.000172587	2902.39	26.53	5240.28	564.5	14.68	38.38
TRINITY_DN84338_c0_g1_i1	MMP1	7.14152	0.0340218	9.915	0.12	13.59	6.24	0.05	0.19
TRINITY_DN7310_c0_g1_i1	IGJ	6.98981	0.000299801	1299.28	13.745	2404.55	194.01	13.75	13.74
TRINITY_DN1515_c0_g1_i5	LV208	6.62665	0.000292087	3514.01	46.835	6286.03	741.99	38.76	54.91
TRINITY_DN4398_c2_g1_i6	DAPK3	6.62631	0.0328173	7.415	0.075	1.45	13.38	0.15	0
TRINITY_DN1515_c0_g1_i10	LV218	6.58996	0.00094228	1699.91	23.32	3062.62	337.21	12.66	33.98
TRINITY_DN1515_c0_g1_i9	LV218	6.36678	0.000433757	1345.74	21.315	2288.96	402.51	11.47	31.16
TRINITY_DN1515_c0_g1_i1	LV218	6.36636	0.00128004	2929.76	46.65	5015.33	844.19	17.73	75.57
TRINITY_DN1515_c0_g1_i3	IGLL5	5.34448	0.0159717	754.045	23.855	1233.63	274.46	7.93	39.78
TRINITY_DN3992_c0_g1_i2	IL8	5.13436	0.0230816	28.31	0.945	20.4	36.22	1.78	0.11
TRINITY_DN8201_c0_g1_i2	KV230	5.06381	0.000168405	177.475	6.71	227.64	127.31	5.09	8.33
TRINITY_DN5629_c0_g1_i11	TENA	4.0931	0.0347912	25.235	1.77	9.07	41.4	2.17	1.37
TRINITY_DN12613_c0_g1_i1	SFPA2	4.0901	0.020102	55.715	3.89	28.49	82.94	5.32	2.46
TRINITY_DN88_c0_g1_i100		-5.43679	0.0116186	0.4	21.495	0.33	0.47	8.42	34.57	uncharacterized LOC112408907, ncRNA, Neophocaena asiaeorientalis asiaeorientalis	AACGGTGCCAGGCATGAATGCAATGTGGCTTTTGATGGCTTCTGGTGGACAGTTGTGTACCAAAGGGATGAGAACCGCTGCTGGGGTCTTAAAGCACAAGCTTAATGCTGTATCCATGGGCAAACAGGCACTATGCAGGAAGTTAAGCACTATGTAGGCACTAAGCTGAAAGTTCAAGGGGTGGACTTGAATCCTTGACATGTCCGGGCCAACTTTTTGATCCTGGGTACACGTTTTTATCCATGGATGGCTTGCTTGGGGTGCAAATTTTGGAGATGTTTTATATAAAGGTGACGAGAGGTACTGGCTACAACGCAGGGAGCAAGACCTTTTAAGCAAAGGTATAGAAGTCTCAAGTTTGGTTTCTGTGTTTTGTGGTATAAAGCCGATACAATGATG…
TRINITY_DN21806_c0_g1_i28	S4A4	-5.79606	0.0479828	0.105	8.395	0.21	0	8.65	8.14
TRINITY_DN2295_c0_g1_i10	LASP1	-5.83526	0.0347398	0.065	5.87	0.13	0	8.18	3.56
TRINITY_DN375_c0_g3_i12	MTMR1	-5.90867	0.0287974	0.06	5.495	0.12	0	3.93	7.06
TRINITY_DN26085_c0_g1_i2	KAP0	-5.98825	4.98544e-06	0.205	15.765	0.16	0.25	18.99	12.54
TRINITY_DN18714_c2_g1_i6	ITA9	-6.2161	0.0303328	0.08	8.21	0.16	0	3.04	13.38
TRINITY_DN2725_c0_g1_i20	PCDH1	-8.97343	0.000208206	0.02	7.67	0	0.04	7.72	7.62
TRINITY_DN2948_c1_g2_i8	ACSL4	-9.82574	0.00015552	0.005	8.225	0.01	0	10.51	5.94
TRINITY_DN33452_c0_g1_i7	PLXA2	-9.83971	0.000598811	0.005	6.365	0.01	0	2.54	10.19

## Sheet: S05 DNA DETs Muscle 
Supp. Tab. 5. Complete list of significantly dysregulated transcripts of the de novo assembly (Trinity transcripts) in the muscle of non-healthy harbor porpoises. The ID of Trinity transcripts is given, the gene ID or LOC, FClog2, pvalFDR, TPM nh mean and TPM h mean and the individual TPMs. Gene IDs were inferred from the Trinotate annotations of the Human EMBL protein database and the generated …
Trinity ID	Gene ID	FClog2	pvalFDR	TPM nh mean	TPM h mean	TPM Pph_nh1	TPM Pph_nh2	TPM Pph_nh4	TPM Pph_nh5	TPM Pph_nh6	TPM Pph_nh7	TPM Pph_nh8	TPM Pph_h2	TPM Pph_h3	TPM Pph_h4	NCBI Blastn hits (ID, feature, species)	Nucleotide Sequence
TRINITY_DN1917_c0_g1_i4		6.05901	0.0035446	46.5157	1.01333	190.78	18.51	10.5	8.48	1.07	19.29	76.98	0.1	1.74	1.2	uncharacterized LOC114484449, lncRNA, Physeter macrocephalus	ATGTCTGACGTTTCAGAGGAGCCTATGAGAGCCTGTGCAGATTGGGGGACCCAGCGTTCAACTGTTTTCTCTGCTTGTTGGGCAGAGGCTGCTCCTGGCCGCGTTGCTGGGCATCAGCTGACCAAGTGTCCCTCCCACTGGGGCCGCGGTGCTGTGGGCCCAGAGCGCAGCTTCTCCACCCGGTCCTCACGCAGCCTCTGCTCCTCCCATCGCAGTCTGGCTGAGCTCAGATGTTTCGGTCACCGCATTTGGACATGGAGTCGGGCGAGTCCTGGGACATTCCTGTTGCTCTCCCCTGGAATGCTGCATTTCCCTAAGTGCGTCCTCAGTAAAGTGACAGTAGCCTTCTGTTCTGCAGCTGTGGGCGAAGCAGGGCCGGGGTTCCTTGGCGCTGATGAG…
TRINITY_DN3545_c0_g1_i10	MAFF	5.79068	0.000398493	111.527	2.27333	111.12	182.08	155.76	6.87	2.47	103.59	218.8	4.78	1.41	0.63
TRINITY_DN1309_c0_g1_i20	TRI63	5.73203	0.000503337	1390.72	28.7667	1247.98	1739.95	1217.91	36.29	13.21	2735.96	2743.75	42.09	30.41	13.8
TRINITY_DN4208_c0_g1_i3	ARL8B	5.61783	0.00710653	45.9029	1.12667	56.77	14.58	105.94	5.56	0	20.8	117.67	0.92	1.28	1.18
TRINITY_DN3701_c0_g1_i5	GA45G	5.48673	0.000369078	220.907	6.04667	638.44	157.74	186.24	15.31	7.6	278.9	262.12	8.4	6.94	2.8
TRINITY_DN822_c0_g1_i10	ARI2	5.48551	0.0185834	67.0471	1.90333	282.67	3.63	18.83	0.65	0.9	51.18	111.47	3.28	1.19	1.24
TRINITY_DN4082_c0_g1_i2	DESM	5.28152	0.0395176	54.7786	1.60333	12.5	11.9	3.89	232.01	4.25	3.28	115.62	4.27	0.54	0
TRINITY_DN1309_c0_g1_i34		5.24594	0.001105	288.069	8.94	307.13	302.78	390.24	3.68	8.39	601.69	402.57	6.82	9.91	10.09	TRIM63, mRNA, Physeter macrocephalus	GAGGAAGAGGAGGAGTTTATTGAAGAAGAAAATCAGGAAGAGGAAGAGTCCACAGAGGGGAAGGAAGAAGGACACCAGTAAGGAGATGGATGAGGGAGAGACCGTCTAGATGCAGAGAGACTGGGGAGGGTGGGGATGGGCCCAGCTACCTTGGTGACAGGCCCAGGGTGGGAGGGGTCAGGGCCCCCGGAGGGGCAATGGGGAGGTGTGTCTTCTCTCTGCTCAGAGAGCAGGAACCAGGAGCGGGACCTCACCGCCGTGTCCAGCATCATGAACCAGAGTTGGAGACGTGCTTGAAACAACCACACTGGATACTTTTCTACGTTGGTGCAAAACGGAATATTCTGTACATTTTTAAAATGTGATTTTTGTATATACTTGTATACGTATGCCAATTTG…
TRINITY_DN31836_c0_g1_i4	MYL3	5.12921	0.000424419	355.231	12.5533	534.75	82.64	615.09	37.14	20.22	572.9	623.88	8.43	21.33	7.9
TRINITY_DN14007_c0_g1_i4	LYPD3	4.99333	0.002622	43.7614	1.60333	60.47	46.29	18.69	2.11	1.54	146.54	30.69	2.08	1.44	1.29
TRINITY_DN12670_c0_g1_i4	HPT	4.97188	0.027619	48.0014	1.94667	213.75	54.75	2.34	0.36	4.38	33.34	27.09	3.04	1.75	1.05
TRINITY_DN6061_c0_g1_i2	CEBPD	4.91623	0.00226149	120.466	5.32333	476.69	108.06	89.29	6.73	14.62	102.78	45.09	4.03	5.66	6.28
TRINITY_DN483_c0_g1_i2	LAT2	4.59254	0.0163004	28.7129	1.34667	13.86	10.61	82.01	8.99	1.41	29.77	54.34	1.84	2.2	0
TRINITY_DN3704_c0_g1_i2	CDN1A	4.5167	1.55827e-05	408.339	21.7533	803.17	344.36	413.92	116.51	50.76	388.67	740.98	22.44	16.23	26.59
TRINITY_DN42122_c0_g2_i1	TM140	4.48076	0.000355295	22.4471	1.34667	60.25	8.17	23.62	15.08	7.62	4.65	37.74	0.48	1.31	2.25
TRINITY_DN666_c1_g2_i1		4.47521	0.049218	1769.79	109.223	8546.94	660.32	1095.71	112.59	7.09	1246.35	719.5	95.74	160.71	71.22	ANKRD1, mRNA, Phocoena phocoena	CACACACACACACACACACACACGAGATGAATTTATAGACGCCTCCCCCCGGAAGTCAAATTCCCTCCTCTATTTTGATTAGGCTGGGAAGACCCCGATAGATCTGGTGCTACAGTGGCAGAACGGAACCAAAGCAATATTTGACAGCCTCAAAGAGAACTCCTACAAAGCCTCTCGCATAGAGACATTCTGAGGAAAACGACGATAGAAGCTTCCATTGGCTGCTCTTCACCGCCCCGAAGAGCAACTCATCATGAAAACCAGCTTTTCTTTATCAACCTGTTGTAAAGCGTCACCTAATTATGTTTTGAGAAAGCACAGGGACGTAGGTATTGACATTTCCCTTAGTGAAACCCACTCTATTTATTTGTATTTATTACTGTTTATTTATTTATTTAC…
TRINITY_DN176_c0_g1_i1	XIRP1	4.46018	0.0158894	190.277	11.26	790.45	47.68	41.05	18.52	16.46	247.7	170.08	13.74	13.99	6.05
TRINITY_DN433_c3_g1_i1		4.45767	0.0099566	382.949	19.8733	738.33	600.55	392.71	16.42	6.05	425.27	501.31	30.98	20.36	8.28	MAFF, mRNA, Phocoena sinus	GCGGGCCCGCCGCGCTGGTGGCTCCGGCCAGCGTCATCACCATCGTCAAGTCAGCCCCGAGCCCCGGCCCCGCCCCCGGTCCGGGCCCCGCCCCCGGCCCCGCCGCCTGCTCCTAGTGGCCGCCGAGCCCCGCTCGCTCCGCCCACGCCCATTCTCCAAACCACAGGCCCCTCTGACCCCAGCTGCCTTCCCTAAGTGCCTAAGCGCAGTCTCTGTCTCCAAGTGCCATATCTCTGCAGCCACCAGCCCCCGTGGTGAACACACACGTTCCCCTCCCCAGAGCCTGTCTTCTCCTGCGGCCCCTGAAACTGGGACCTAATGGCCCCGGGGAGGGGCAACGGTGATGAGATAGGAGGTAGGTGGGGTCGGGGTCTGGGGTTTCCTCTGGTAGAAAATTTC…
TRINITY_DN4341_c0_g1_i4	DUS26	4.4097	0.000314637	62.1257	3.34333	115.74	127.2	48.15	29.82	6.55	43.17	64.25	4.17	5.19	0.67
TRINITY_DN100627_c0_g1_i1	RRS1	4.40676	0.0013467	36.3871	1.98333	39.56	50.13	28.74	11.24	1.14	66.57	57.33	2.74	0.75	2.46
TRINITY_DN106767_c0_g1_i1	TNR12	4.4003	0.00069039	281.82	15.69	400.88	333.95	260.84	66.91	9.42	594.36	306.38	18.34	11.02	17.71
TRINITY_DN2012_c0_g1_i13	LRRC2	4.35733	0.00169005	50.7057	2.80667	17.05	56.92	124.46	34.91	0.98	56.91	63.71	3.82	2.07	2.53
TRINITY_DN12208_c0_g2_i1		4.34927	0.010701	44.8	2.65	122.93	44.27	49.27	4.4	1.5	58.17	33.06	4.65	1.71	1.59	uncharacterized LOC103017097, ncRNA, Balaenoptera acutorostrata	CGTGCAACATCCCAGGAGAAAAATGACTCCTACTTAGAATTCTGTACCCAGCCAAACTATCAAGCAGGTGACCGTCTGGAAATGTAAGCTCTCTAAAGTTTTCCTCCCATGACTCTCTCAGAAAGCCACTAGAAGAATGCTCAACCAAAACAAGAAAGTAGACCCAGGGAGCCGCAGACGCTTTCTTGCGAGGAAGAAGGAAGGGAAGTCCTAATGTGACAACCAACCAGGAGCCCAAGAAATCAGCCAATCAAGATTGGCAAAAATGAAGAAGGCTGGTAACACTCAGTGTAGGTAAATGTCGAAGAAGCTAACAGTTTCCAGCGACACTGGTGGCAGTGAGATTGGCACAGGCGAAAAAAGAACAGAACAAAAGAACCCAACCAAAGGGCAACTCGG…
TRINITY_DN1547_c0_g1_i11	RL40	4.34064	0.02573	23.7986	1.34	35.14	20.25	12.85	0.64	6.66	39.37	51.68	0.76	3.26	0
TRINITY_DN391_c0_g2_i11	SETD7	4.32861	0.00454557	51.9086	2.82333	30.32	100.81	36.52	5.91	1.38	99.03	89.39	3.74	1.2	3.53
TRINITY_DN2917_c0_g1_i8		4.1957	0.0355135	29.9286	2.00333	54.29	23.51	24.66	6.2	36.91	6.29	57.64	0	5.89	0.12	GPATCH1, mRNA, Monodon monoceros	CTTAGGTTGAGGTTTCTGGCAGTTTCTAAATATAGATCTGCAACGTGATATGCTAATCTGCTTGTTTATCAGTGAGGCAGGGCAGGAGTTCTGCCTTAATGGTAAACATCTGTCTACGTCAGACTCCTAACTCAGTCACTTAGCCTTCTCTTCCCCTATAGTCTCTAAGTAATGTCTTTATTACATTCGTGTTTCAGATGCTCGTCAGAAACTTGAGGCACCTCTCAAAGAGAAACATAAAAAGAACAAAGAAAAACACAAGACCAAGAAAGAGCACAGACGGAAGAAAGAGAAGAAAAAGAAACACCGGAAGCACAAACACAAAGGCAAGCAAAAGAATAAAAAGTCAGAGAAAAGTAGTAGTTCCGAGAGTACGAACAGCAGTGACAGCCAGAGCGA…
TRINITY_DN12884_c0_g1_i1	OTUD1	4.17222	0.0420026	96.23	7.34667	427.2	110.41	22.18	5.91	5.43	22.98	79.5	4.12	4.74	13.18
TRINITY_DN2763_c0_g1_i3	ATF3	4.15577	0.0302307	53.6457	4.03	212.29	77.24	9.23	5.21	2.85	28.63	40.07	2.76	1.94	7.39
TRINITY_DN2807_c0_g1_i2		4.12345	0.0214227	16.4386	1.13	34.09	19.52	11.01	1.47	0.49	40.91	7.58	0.94	1.92	0.53	HIPK2, mRNA, Phocoena sinus	ATGCAAACGGGGCAGGGGAGGGGAGCAGGGGGCAGGGACGGGACACAAATGAAACTTGAACTAGGAAGTAGGAGGACTGAGAGCGGAGAAGAGAACATTTTAAAAAGGAAGGGATTTAAGGAGGGGGGGATATCTATGCTTTTTATTTTAAAAAAGAAAAAGAAAAAAAAGAAAACGTCAGTAACAAAAAACCACAGCTCACGAACCCATTCTGCACCAGACTGGAAAGGAGAAGAAGAGAGCCACGGAAGATTCCAGAAATGGGGGGTGGGGGGCGCCCAGTGTTTGAAGAACTTTATGAATTTTTCAAAGATGATTTTCATATGGCGGCAAGTGGCATTTAAGAATTTGCTGTCAGGGACACCTGACACGAGTTTTAATCTGTTGGATTAA
TRINITY_DN817_c1_g1_i3	ENVT1	4.11528	0.0478712	18.1829	1.02333	16.97	78.27	3.33	1.11	2.86	14.75	9.99	1.73	1.34	0
TRINITY_DN1890_c0_g1_i2	ALPK3	4.08539	0.00155318	70.26	4.70333	67.33	88.12	45.13	81.43	1.84	63.16	144.81	6.42	5.38	2.31
TRINITY_DN1769_c0_g1_i1	IKBB	4.07913	0.00048047	24.0214	1.72667	32.66	48.28	14.78	10.03	1.51	40.5	20.39	1.27	1.69	2.22
TRINITY_DN666_c1_g2_i3	ANKR1	4.07786	0.0399774	1757.99	129.72	6409.25	896.25	928.87	466.37	19.16	1640.51	1945.52	206.2	158.2	24.76
TRINITY_DN7408_c0_g1_i14	NRAP	4.05182	0.0249314	370.327	27.5967	1436.98	355.96	92.55	48.44	86.75	350.91	220.7	43.47	36.38	2.94
TRINITY_DN14872_c0_g2_i7	ZXDC	3.99621	0.0229624	16.2543	1.09667	14.13	16.67	30.8	12.44	0.88	7.01	31.85	2.59	0.63	0.07
TRINITY_DN13604_c0_g1_i1		3.97378	0.00297795	23.1743	1.87333	52.86	17.19	22.54	10.88	1.3	28.78	28.67	0.9	2.91	1.81	uncharacterized LOC138842886, mRNA, Globicephala melas	ATGGAAATGCACCCAAGAGTGCGGGCGCCGCCGGAGTCCCCTCCACCGCCCCCCGCGCCAGCCCGCAGCCCCCCGGGAGCCCGGGCCCCGACCCGGGGGAGAGAGAGGCTGCCTCTGGGGAGGGCTGGGGGAGATGCACGTGGAGCCGGGAGATGGGAAGAAGTTTTTTTTTTCTTTTTCTTTTCTTTTTTTTTTTTTTTTTTTTTTTGGTGGTGTTGTTGTTTAAAGTGGTCGGAAACAAGGCAGGAGGCGGCTTGGGAAAAAGTGGAGCAGAAATGGAAAAATACAAACTCACCCGCTGCAAATGGTCTCTCGGTGCAAACTAAGGTGTTTTCGGGCCTTTCCCCGCGCGCGCCCACTCCCGCCCGCGCGCGCACCCCCGCGCACACACTCACTCGC…
TRINITY_DN1837_c0_g1_i2	SDC4	3.96951	0.00808897	229.751	18.8133	720.13	215.84	218.01	33.19	16.06	266.74	138.29	16.54	20.97	18.93
TRINITY_DN14093_c1_g1_i5	DMPK	3.9627	0.0267659	25.8814	2.05667	3.83	20.87	18.63	61.29	36	8.6	31.95	0	5.19	0.98
TRINITY_DN22502_c0_g1_i7	TNNC2	3.95606	0.0139291	14.4986	1.24333	24.45	5.93	7.76	31.74	4.33	12.84	14.44	2.84	0.89	0
TRINITY_DN4592_c0_g1_i13	GTPB6	3.94253	0.0292584	71.0343	5.18	23.44	99.9	39.73	181.77	10.11	43.35	98.94	11.1	4.44	0
TRINITY_DN20019_c0_g1_i28	APBB1	3.93589	0.00224915	14.5157	1.16667	9.25	18.93	15.12	11.31	3.68	9.01	34.31	0	1.86	1.64
TRINITY_DN3693_c0_g1_i3	RL37A	3.92745	0.00155656	563.09	43.2333	708.3	550.07	926.59	67.34	62.99	1042.58	583.76	52.77	46.94	29.99
TRINITY_DN3693_c0_g1_i4	RL37A	3.91773	0.000666067	93.9743	7.41333	112.69	89.94	181.61	34.81	10.47	83.04	145.26	10.99	7.09	4.16
TRINITY_DN180_c0_g1_i48	SRBS1	3.90436	0.00829949	45.7129	3.67	112.76	38.19	39.53	7.36	5.87	60.25	56.03	4.3	6.03	0.68
TRINITY_DN2558_c0_g1_i8	STX4	3.89626	0.0205787	22.8257	1.84333	34.46	28.84	22.89	29.15	0	25.74	18.7	1.22	2.69	1.62
TRINITY_DN11645_c0_g1_i2	CSRP3	3.88852	0.0305679	441.389	36.4567	1069.11	488.34	91.21	70.28	40.07	1275.46	55.25	39.48	26.77	43.12
TRINITY_DN16903_c0_g1_i5	K1671	3.84309	0.0306161	13.9229	1.11	4.78	20.31	9.69	20.61	4.1	6.4	31.57	0.46	2.87	0
TRINITY_DN486_c0_g1_i20	SMTL1	3.76021	0.0296239	70.5214	5.92667	38.01	193.49	23.38	24.3	17.05	116.78	80.64	0	12.33	5.45
TRINITY_DN3055_c0_g2_i1		3.75656	0.00100865	52.8471	4.82333	101.77	55.69	45.04	19.74	5.1	80.5	62.09	4.45	3.11	6.91	AMPD3, mRNA, Phocoena sinus	TTTTTTTTTTTTTTAATGAGTTTTTAAAACTTTTATTTAGCCTTCCTCCCTTTCTATTTAGGAAACCAAATATTCACATCACAACCATCACTCCTATTTTGGGTCTTGGTTTCCTCATCTGAAAGGTGAGAGTTTGCACTAGATGAGTGATTTTCAGGTGGTGGTCTGTGAGTTCGCCTCCTGGACCACTTCAAGGCAGGGGTGGGCAGGGGGGAGTGAGGTTCTGGGGTGCTGCTTTTACTTCTTCAAGGTTGACTCTGCTTTCATCAGTTTTACATTGGGACTTCTGTGTATTTACATTTGAACTAAGGACTTTGAAAAGCACAGGACTAGATGACCTCTGTTCCTTTTGGCTTTAATATTCTATGATTGTAGCCCAGTTATCATTTTACTTATGAA…
TRINITY_DN503_c0_g1_i21	PINK1	3.74813	0.0249014	62.7643	5.00667	39.51	72.35	54.25	91.84	19.59	37.8	124.01	11.63	3.39	0
TRINITY_DN984_c0_g1_i2	IP6K3	3.7406	0.00829698	36.1157	3.35667	89.97	27.9	35.2	5.33	3.02	40.53	50.86	2.38	4.47	3.22
TRINITY_DN1821_c0_g1_i2	RS9	3.72715	0.0406032	24.0214	2.29	89.23	24.61	7.55	2.62	2.58	31.28	10.28	2.37	2.58	1.92
TRINITY_DN4343_c0_g1_i3	KBTB8	3.70465	0.0351249	12.4671	1.17667	19.92	1.28	14.12	7.83	0.43	6.53	37.16	0.88	1.75	0.9
TRINITY_DN4243_c0_g1_i3	HMOX1	3.69664	0.0187321	560.049	51.85	544.36	143.73	486.09	173.36	31.96	2109.8	431.04	41.51	71.58	42.46
TRINITY_DN6232_c0_g1_i1	SRXN1	3.68316	0.0013467	48.2171	4.66	81	13.83	56.62	36.08	5.96	81.01	63.02	4.74	4.21	5.03
TRINITY_DN5246_c0_g1_i2	TRM61	3.66543	0.0178916	15.7829	1.34667	21.86	23.53	6.09	8.77	2.97	28.34	18.92	2.85	1.19	0
TRINITY_DN984_c0_g1_i5	IP6K3	3.66279	0.0200676	39.3286	3.69667	72.06	39.07	54.58	6.05	3.16	21.42	78.96	3.09	7.21	0.79
TRINITY_DN1471_c0_g1_i3	RETR1	3.65025	0.018408	84.0471	7.59667	53.62	61.94	163.29	32.07	1.38	138.86	137.17	11.81	4.03	6.95
TRINITY_DN696_c0_g1_i6	FBX32	3.64525	0.00829949	176.559	15.4967	45.9	222.15	381.03	16.51	58.64	166.87	344.81	16.07	25.97	4.45
TRINITY_DN91535_c0_g1_i1		3.61049	0.00384536	67.2886	6.93333	133.85	127.26	54.45	40.35	6.62	65.93	42.56	2.1	9.41	9.29	ORMDL3, mRNA, Phocoena sinus	TTTGGGAAGTGGTCAGGGAAGTCTTGGAGGGTCACTTACCCACAGCGTGGTGGGGGTAACGGGAAGGGAGGCTGCTATGGGTTTGAAGCTCCTGCGTTGGCATGAGGGGGTGGAGATGGGTGGAAGGGGCCTGTGCGTCATTGTAAGCACAGGTCCAGTTTGACGCCCGTCTCTGCGGTGGTGTGAGGGCCGCGGGGACGTGGGACAGACATGATGAATGGTGGGGCCCTTCTGCAGCCCTTCACCCGGTAACCTCCTTGTGCAGACTGTGCTGGGGCGGGGCCTCTCGTGTGGCATGCACCTTTGGGGCCATCAGGCCACCTCCAAAGGGGTTTGGTGGGCTGCAGAGTCCCGCATGGTCCCTCTCAAGCGGGACAGCGGCAGGCGCAGGGAGTGACC…
TRINITY_DN5450_c0_g1_i2	BTG2	3.60131	0.0103714	60.09	5.95667	123.97	77.37	49.91	7.88	3.62	77.43	80.45	6.23	5.64	6
TRINITY_DN7436_c0_g2_i1	H12	3.58675	0.0296239	44.0271	4.96	144.22	14.72	42.72	14.98	3.33	47.59	40.63	1.38	8.49	5.01
TRINITY_DN6547_c0_g1_i3	MYC	3.56708	0.0263754	22.5671	2.07	21.4	44.4	24.18	0.46	3.07	17.12	47.34	2.37	2.49	1.35
TRINITY_DN486_c0_g1_i25	SMTL1	3.56158	0.00740172	17.9743	1.72	5.94	28.34	2.85	11.2	5.37	35.77	36.35	0.55	3.32	1.29
TRINITY_DN15233_c0_g2_i13	ANKR2	3.55122	0.0426113	134.033	12.2467	32.61	230.63	173.48	65.54	4.18	399.97	31.82	22.27	6.7	7.77
TRINITY_DN3123_c0_g1_i1	IRAK2	3.54842	0.0151912	97.7271	9.85	169.31	102.59	50.87	11.91	6.74	177.24	165.43	12.25	7.17	10.13
TRINITY_DN486_c0_g1_i28	SMTL1	3.54265	0.00744005	10.3057	1.01333	13.93	10.74	8.02	3.76	6.4	18.7	10.59	0.53	2.51	0
TRINITY_DN40147_c0_g2_i1	PX11C	3.54242	0.00787054	25.29	2.6	20.45	26.23	46.53	20.13	0.93	16.18	46.58	2.67	1.82	3.31
TRINITY_DN1429_c1_g1_i23	SUN2	3.52358	0.00127469	16.39	1.64667	2.01	27.69	20.26	15.46	3.91	12.12	33.28	1.26	1.2	2.48
TRINITY_DN4320_c0_g1_i32	ARHL1	3.48015	0.00384536	20.8171	1.90667	9.85	52.75	27.36	7.8	5.56	27.22	15.18	3.48	1.93	0.31
TRINITY_DN898_c0_g1_i14	KCIP2	3.47856	1.10078e-20	80.1629	8.23	71.94	114.72	64.2	48.34	61.06	92.42	108.46	8.16	9.86	6.67
TRINITY_DN1787_c1_g1_i27	SRPK3	3.47615	0.0420026	9.53857	1	1.58	27.84	5.92	7.68	1.35	8.71	13.69	0.65	1.47	0.88
TRINITY_DN4153_c0_g1_i11	EH1L1	3.47279	0.0194339	17.7529	1.84	11.55	32.9	4.15	34.89	1.24	19.99	19.55	1.63	3.42	0.47
TRINITY_DN3693_c0_g1_i1	RL37A	3.46188	0.045608	25.8614	3.14	51.71	29.75	21.77	1.58	9.22	29.23	37.77	0	2.67	6.75
TRINITY_DN5180_c1_g1_i8	FADS6	3.44519	0.0189176	176.664	16.2933	51.3	355.39	219.76	67.49	55.31	238.34	249.06	42.2	2.95	3.73
TRINITY_DN1_c0_g2_i1	MYH14	3.43821	0.00829698	24.2986	2.51	29.46	49.54	6.89	8.06	2.81	40.74	32.59	2.53	3.96	1.04
TRINITY_DN10057_c1_g2_i9	TFEB	3.42104	0.010649	45.4629	4.82333	13.16	37.21	103.54	41.33	23.61	7.84	91.55	6.35	6.87	1.25
TRINITY_DN2163_c0_g1_i2	U3IP2	3.414	0.00244564	32.7671	3.72667	39.92	24.79	25.41	13.45	3.81	61.49	60.5	3.39	3.69	4.1
TRINITY_DN391_c0_g2_i30	SETD7	3.40181	0.00887136	87.3014	9.37667	85.59	172.35	65.2	12.5	7.49	159.82	108.16	9.8	6.67	11.66
TRINITY_DN24740_c0_g1_i16	ABLM2	3.38511	0.0194339	11.4343	1.3	11.26	10.32	5.35	4.36	0.59	33.15	15.01	0.98	1.88	1.04
TRINITY_DN1018_c0_g1_i1	CAD15	3.3595	0.0315692	20.9486	2.2	15.55	29.59	24.37	11.16	4.62	9.95	51.4	3.56	3.04	0
TRINITY_DN3636_c0_g1_i8	CERS1	3.35068	0.0217523	11.0071	1.23	4.47	16.8	13.84	1.81	0.8	16.49	22.84	0.53	2.22	0.94
TRINITY_DN7224_c0_g1_i1	IGFN1	3.3252	0.0186747	8.80286	1.06667	6.71	5.47	8.39	16.13	1.68	9.07	14.17	1.37	1.83	0
TRINITY_DN224_c0_g5_i1		3.31172	0.0165969	20.3614	2.5	46.78	24.14	14.68	3.38	3.45	36.43	13.67	2.16	3.71	1.63	HIPK2, mRNA, Monodon monoceros	ATGGTTCCCCAGGCTGGCGCGGCTCTGGGAGCTCACATGTCCTCCAAAGGCTTTCCTCCCCTCACTCTCTCTGGACGGGCCATGTTTCTGTTGTCTCAGAACGACGGCACTTCCCCATGTCCGGATAAAGACGTACTGATCGTGGCACCACGAGGACAGAATCTTGTCCTGTTGCCAATGGCTCCCCGGCGGGCCCGTTGGGTACCTGGGGCTCTGCCCGAGCCTGCCCTGCCTCGAGTGGACATGGTATCCTTCCTTCCTTCCGGCCTAAGGCTGGGACTAGGCTGGTTCCAACCTGGGGACCGATTTCTTTGTAGGATAAGTAGAATTTATGCTTGGAGAGGGGAAATTTCCAGAGTTATTTCACATTTCACAGCTAAGAGCTAA
TRINITY_DN296_c0_g1_i3	DNJB2	3.30791	0.00014683	50.8843	6.30333	38.89	56.54	73.09	61.53	8.7	41.15	76.29	4.11	5.56	9.24
TRINITY_DN4617_c0_g2_i3	SRCA	3.28964	1.05667e-20	16.3	1.19667	7.52	14.39	8.45	50.95	11.51	11.85	9.43	1.28	0.87	1.44
TRINITY_DN4347_c0_g1_i10	ASM	3.26706	0.0156412	16.97	1.89667	18.85	27.67	18.99	6.04	10.62	12.56	24.06	3.3	2.39	0
TRINITY_DN6119_c0_g2_i1		3.25635	0.00829698	14.0871	1.84333	25.93	11.24	16.4	7.72	1.13	18.27	17.92	1.62	1.47	2.44	BCL6, mRNA, Phocoena sinus	ATGGGAAAAATAAAATTTAGGAAAGCGGAGGAACAGCCATTGGGAGCTAACACCGAGTCACGAAGCGCCCAAAATACAAACACCGCGACCGCCAGAGATCCCGCCACCTTCCCGCTTGGCTGGGCCGTCCTGCGAAGGTTCCCGGAGTCCCCGCACGCTGAACAGCACCGCAGGTGCAAACGCGCACCCCTTTCACACCCACCCCCCAAATCCCCGTCCCGCCACAAGCTTCCTCCCCACGATGGGGTGAGGGAGCGCGCGGGGCTTCCCGACTCTCTAGACTGCAACCAAGAAAGAATAATTTTCAAAGTATTCAACATCCCCGCCCCCAGGCAAGCTAAACCTCCCCCAAAACGCAGGGGAAGGGGACACCAAAACACTCGGATCTCGTTAGGAAGA…
TRINITY_DN2484_c0_g1_i3	GA45B	3.25586	0.0481154	163.371	21.2133	447.83	185.1	291.81	19.42	16.46	103.49	79.49	27.66	12.82	23.16
TRINITY_DN648_c0_g1_i9	SELO	3.2508	0.000859254	30.1186	3.61667	24.43	24.76	27.33	24.96	10.68	25.87	72.8	3.18	6.64	1.03
TRINITY_DN416_c0_g1_i18	PSN2	3.24798	0.0486275	19.4229	2.68333	56.51	13.32	11.09	1.71	7.34	39.65	6.34	2.56	2.38	3.11
TRINITY_DN3103_c2_g1_i2	SQSTM	3.24558	0.00126454	827.486	100.15	639.18	633.92	1430.34	584.88	143.85	602.06	1758.17	133.35	102.97	64.13
TRINITY_DN4603_c2_g1_i11	ZBT16	3.22976	0.000984584	18.75	2.28333	19.13	25.53	29.62	8.79	4.53	17.89	25.76	2.86	3.23	0.76
TRINITY_DN2470_c0_g1_i11	FUS	3.22317	0.0149077	148.65	19.8267	236.59	256.16	80.8	93.06	10.06	259.11	104.77	10.27	12.3	36.91
TRINITY_DN752_c1_g1_i4	BTF3	3.20018	0.00353271	13.6843	1.84333	25.56	19.13	11.61	8.08	2.07	12.31	17.03	1.66	0.97	2.9
TRINITY_DN17384_c0_g1_i11	IRS2	3.19511	0.00300715	15.7471	1.92333	13.03	19.67	19.46	3.51	3.5	17.02	34.04	2.42	1.11	2.24
TRINITY_DN52177_c0_g1_i3	KLF15	3.18962	0.00901513	106.404	13.2767	86.11	145.13	193.12	28.98	8.05	101.56	181.88	15.01	13.56	11.26
TRINITY_DN7064_c0_g1_i13	ADAD2	3.18265	0.0116466	8.05143	1.17667	9.67	10.52	6.16	12.7	9.58	2.39	5.34	0.36	0.42	2.75
TRINITY_DN32676_c0_g1_i48	THAP3	3.17309	2.06233e-05	13.5186	1.7	8.81	23.41	7.59	17.29	8.26	12.79	16.48	2.6	1.68	0.82
TRINITY_DN4415_c0_g2_i1	RL8	3.17188	0.0150711	39.3057	4.88	27.87	57.45	19.43	33.82	25.5	77.32	33.75	4.7	9.94	0
TRINITY_DN3376_c1_g2_i1	LMOD2	3.14537	0.0172382	284.573	37.5467	607.78	489.76	113.29	72.05	52.67	199.88	456.58	50.13	43.47	19.04
TRINITY_DN3905_c0_g1_i11	PKN1	3.14014	0.00562992	13.3471	1.71667	6.27	22.38	11.97	21.2	1.73	8.85	21.03	1.72	2.66	0.77
TRINITY_DN1015_c0_g2_i4	LMOD2	3.13981	0.024113	362.84	48.87	950.23	527.09	145.33	71.36	69.77	286.64	489.46	69.69	43.03	33.89
TRINITY_DN14872_c0_g2_i14	ZXDC	3.13889	0.00877938	24.0486	3.18667	22.94	25.25	34.48	10.64	3.17	39.32	32.54	3.9	4.42	1.24
TRINITY_DN224_c0_g1_i10	MAX	3.13359	0.026462	13.3557	1.77	10.88	13.49	23.61	6.06	6.95	12.54	19.96	1.12	4.19	0
TRINITY_DN109_c1_g1_i1	YBOX3	3.13306	0.0130813	18.1514	2.44667	20.66	15.07	17.8	12.31	4.85	10.49	45.88	2.87	3.7	0.77
TRINITY_DN9782_c0_g1_i48	PDK2	3.12546	0.02217	53.4857	7.12333	13.13	30.5	135.01	98.7	13.57	25.77	57.72	10.43	7.98	2.96
TRINITY_DN2784_c0_g1_i1	GBRL1	3.10505	0.0254823	9.69714	1.22	3.61	21.15	15.94	1.23	1.26	9.09	15.6	1.44	1.4	0.82
TRINITY_DN1511_c0_g1_i1	HSF4	3.10319	0.00934069	16.1186	2.03667	9.57	30.07	15.88	6.06	1.83	14.95	34.47	3.14	1.49	1.48
TRINITY_DN1952_c1_g1_i1	TELT	3.09453	0.00246498	962.689	129.253	721.02	1554.25	637.2	958.19	144.57	2164.49	559.1	155.31	115.04	117.41
TRINITY_DN3476_c0_g1_i3	UBP13	3.08007	0.00285655	33.5171	4.25	23.74	49.76	43.8	12.53	13.14	44.64	47.01	7.88	3.87	1
TRINITY_DN61_c0_g1_i64	CREL2	3.07786	0.0109147	24.6829	3.53667	28.06	22.95	13.44	14.23	2.88	64.28	26.94	3.68	3.25	3.68
TRINITY_DN68573_c0_g1_i1	CEBPB	3.07338	0.0348105	47.6143	6.30667	27.51	77.76	64.42	14.08	3.92	36.63	108.98	9.94	2.15	6.83
TRINITY_DN12922_c0_g1_i2	AK17A	3.04123	0.00407483	8.67429	1.15667	6.63	15.86	5	9.05	5.06	9.34	9.78	0.87	2.58	0.02
TRINITY_DN15837_c0_g1_i35	REX1B	3.03939	1.48572e-05	9	1.32	7.53	10.97	10.9	7.48	4.88	10.26	10.98	2.21	1.04	0.71
TRINITY_DN14_c6_g1_i5	OSGI1	3.038	0.0157374	36.7757	5.28	59.64	35.61	34.95	13.85	2.82	56.43	54.13	6.57	5.41	3.86
TRINITY_DN3048_c1_g2_i9	PDLI3	3.0365	0.00155133	152.82	21.52	92.78	124.67	168.79	90.55	63.48	63.98	465.49	20.69	19.56	24.31
TRINITY_DN6334_c0_g2_i11	FA13A	2.98176	0.00510177	7.86857	1.16333	11.17	7.74	4.64	3.21	3.03	7.18	18.11	1.72	0.72	1.05
TRINITY_DN17384_c0_g1_i14		2.96754	0.0133811	12.9486	1.93	17.73	18.32	9.01	1.63	2.86	22.71	18.38	2.11	1.56	2.12	unspecified on chromosome 18 (genome assembly), Physeter macrocephalus	ATGCAAATGAGCACGGGTGTTGCCAACAAAGGCCCCACCTCCAATTTGCTCTATTTTACAAAAAAAAAAAAAAAAGGAAAGAAAAAGAAAACAATCACTGGAAAAACTCTGTCCTTGAGCCCAGTGGGGAAGCTCCCTAGCCACGGAAGGCTCGGATGTCAGAACACGGCCACATCACACCACCGCCGAGCTGGCCTCCAAGAACGCAAACGCTTCAGTGGAAAATGCAGTGAGTGTCGGGTCGAGAAGGTTTTAGAAATAAATCGGGTAAATGTGCTCTGGCAAATAAACTCAAGCAGCATTCTGGGAGCATGTTTGGCTCACGGCTCTTTTTTTTAA
TRINITY_DN10057_c1_g2_i7	TFEB	2.96654	0.0490813	7.22	1.14333	1.59	8.44	18.3	6.76	1.08	2.55	11.82	0.48	0.93	2.02
TRINITY_DN4646_c0_g1_i6	CAPAM	2.96536	0.0197618	7.52857	1.03333	3.24	15.35	3.62	8.55	6.43	6.39	9.12	1.75	1.35	0
TRINITY_DN4946_c1_g1_i6	ARGI2	2.95738	0.0182217	17.1486	2.55667	14.88	36.6	19.28	6.24	1.81	31.21	10.02	2.61	1.53	3.53
TRINITY_DN2509_c0_g1_i60	GGA1	2.93139	0.00275319	10.9743	1.72333	13.64	15.22	18.21	7.69	2.66	13.5	5.9	1.21	2.78	1.18
TRINITY_DN391_c0_g2_i14	SETD7	2.93133	0.0440129	35.26	5.19333	6.5	35.86	74.54	25.47	4.5	30.97	68.98	7.56	1.36	6.66
TRINITY_DN1945_c0_g1_i5	GA45A	2.92884	0.0194339	558.68	18.5667	3104.84	167.8	156.2	8.13	41.21	185.44	247.14	17.66	22.68	15.36
TRINITY_DN1875_c0_g1_i6	MFR1L	2.92858	0.0116466	36.1757	5.66	52.69	18.64	34.09	38.04	25.05	60.42	24.3	10.09	0.88	6.01
TRINITY_DN1574_c0_g1_i5	TSR2	2.90502	0.00245621	21.1057	3.49333	24.09	16.5	27.26	20.98	10.73	21	27.18	3.46	0.61	6.41
TRINITY_DN2784_c0_g1_i2	GBRL1	2.90456	0.00293139	127.114	19.9633	150.49	130.79	168.19	42.74	24.56	223.1	149.93	19.42	24.44	16.03
TRINITY_DN613_c0_g1_i11	NF2L1	2.90172	0.0134859	41.5729	6.23333	15.64	61.62	15.32	62.53	25.6	33.44	76.86	6.69	10.9	1.11
TRINITY_DN14872_c0_g2_i15	ZXDC	2.87802	0.00684441	7.61714	1.20667	9.65	12.16	9.96	2.28	1.32	10.81	7.14	1.01	1.64	0.97
TRINITY_DN1036_c5_g1_i1		2.87362	0.0323377	10.5657	1.67333	4.88	6.19	17.83	10.17	10.84	4.98	19.07	1.71	2.38	0.93	uncharacterized LOC132373640, ncRNA, Balaenoptera ricei	GAAGAGGGTTGATGGGAGAGGATCCGTTAGAACGCGAGGCCGGCCGCCGGCGCAGTCGACCCGGTAGCCTGCGGCGGGGCTCTGACCCGCTGAGTGGTCTCGGGTGGGACGCTGGCAGTCTCTGGGCCTCGTTTGCCATCCTAAAGGGGAGAAGATGGCGCCCCTTATTGATGGGATCTAAAATAAAATCCGGAAACTCCACCGCGGCCTCCAAGGCCTGCAGGAGGAAGCCCCGCTTGGCCTGACCTCAGCCTGCGCCCCTGAGCACGTTGCTGGGCCTCACAGGCCTTCTTGTTCCTCAAACTGCTCGGCTTGGTCCCTCCTCCAGGCCTTTCCCTCTCTGGAACACCATCCCTAACTGCCTCAGGGTCAGCCCTGGCTTCTTGCTTGGGCCTCAGT…
TRINITY_DN897_c1_g1_i11	PCKGM	2.86619	0.045608	12.9971	2.00333	10.96	21.99	21.84	2.33	14.02	11.39	8.45	0	4.57	1.44
TRINITY_DN6591_c0_g1_i5	PAQR2	2.86116	0.000503337	60.59	9.35	36.1	92.89	95.92	26.9	17.63	54.24	100.45	11.24	9.52	7.29
TRINITY_DN115_c3_g1_i8	RFIP5	2.85864	0.0275054	10.1314	1.68	10.6	5.05	13.18	15.31	1.07	11.06	14.65	2.47	1.79	0.78
TRINITY_DN13112_c0_g1_i18	GLNA	2.85001	0.00562992	16.2543	2.57333	10.2	19.1	12.4	6.23	3.2	36.29	26.36	2.71	2.41	2.6
TRINITY_DN6003_c0_g3_i3	PMVK	2.83995	0.0076187	19.4229	3.25333	17.83	20.33	25.71	28.58	2.73	29.26	11.52	3.75	3.35	2.66
TRINITY_DN34952_c0_g1_i36	TRAF1	2.83329	0.0308938	7.71143	1.39333	10.13	13.42	14.66	5.52	4.95	2.3	3	0.81	0.34	3.03
TRINITY_DN16954_c0_g1_i1	WDR74	2.82956	0.00477982	26.5571	4.29	25.54	25.79	22.91	13.13	6.79	40.87	50.87	4.48	6.56	1.83
TRINITY_DN224_c0_g4_i1		2.82926	0.0045937	24.8343	4.19333	33.37	27.2	26.85	5.89	7.93	49.61	22.99	2.92	5.57	4.09	HIPK2, mRNA, Orcinus orca	ATGAAACGCGGTGCGCCGACGGGCTCGCCCCAGCTTTCCTCCCGGGTTCTCTGGCGCTGGGGCGGGGTAGGATGTGGGGCTCTCGCTGGCCTGTTCAGCAGCTGCTGGGACAGAAAACAGACAGAAGAGGAAAGCGAGGTGCCCCCAAGCAGCAGGGAGGGCGCGGCAGAGAGGCCGGGGCTCCTTCCGCAGGTCGCGGGCCTCACCGGATGCCGCTCAATGCCAGCCCAAGCAATTCTGCCAAGAAATATGCCAGCCAGGGCCATGCATGCTTCCCTCCCTTTTCTTCTCTGTCTTTTCCTTCTGGTGTGTCTTACAGATTTCAGATGGGGAAGCCTCAGAGTTGAGCAGGCCCGAGCTGTCCTAACCAAATTGGAAAGGAAAGTGAAAGTCTTCCTT…
TRINITY_DN454_c0_g2_i1	2ABG	2.82094	0.0305465	6.34143	1.05667	4.56	0.87	12.38	4.26	4.34	7.17	10.81	0.88	1.91	0.38
TRINITY_DN3726_c0_g1_i8	DUS8	2.81784	0.016909	14.1343	2.32	8.34	15.73	15.77	26.71	5.38	3.34	23.67	3.58	1.14	2.24
TRINITY_DN21795_c0_g1_i1		2.80676	0.00918727	40.8914	6.61333	34.83	59.1	63.38	11.98	7.55	54.82	54.58	7.54	8.9	3.4	ZBTB16, mRNA, Delphinapterus leucas	ATGGTGAGTTTAATAGGCTTCAGCTGGCCAAGGCCCTCCCCGTGTCCCCTAGCGATGAGCCTCCCAGCTGGAGGGGGCCGTGCGGAAGGGGCTGAGTACTCAGGATCTGGATGGGAGGCCCGGGCAGAAGGTGGGTGCCTGCCGGGGACGGACGGGGTGCTGGGGGCACGGCAGAATCACAGCCGGCTCGGCCCAGGCGTGATGTCATCCTGCCTAAAACACTCTGGAGAGAATCCCACCTTTCTTACAGTTTGCTGGGTCATCGGGGTCTGGGGGCCTGTGTTCTTCAGATCCCTGCAAAGGTGTGACCCCACCTCTGTGTGCATTATCATTGCCCAGACTGGTCTCTTTTCAGGGCTGGTTGGGGACAAGCCGGCCTGGGTGTTGTTGCGATGGGGC…
TRINITY_DN76250_c0_g1_i1		2.78664	0.0453163	32.23	5.54667	42.62	38.81	22.72	6.78	3.45	77.59	33.64	5.43	3.53	7.68	RRS1, mRNA, Phocoena phocoena	AAGGAGGGAAGAGGAAAGGGGGCCCGCCCAGCCAAGGAGGGAAGAGGAAAGGGGGCCCGCCCAGCCAAGGAGGGAAGAGGAAAGGGGGCTTGGGAGGCAAGATGAATTCCGGGCGGCCTGGCTTGAGTGGCAAGAGAAAAGGAGGGCAACACCAAGGAGGAAAGAGGAGGAAGTAAATTTCACCCTCGGACCTGCTTGTAAACCAAGAACTGTACTTAATGTTAAGTTCTAGGTAGAGGTACAGTAGGGGGATACAGAAGATGGGGCCACTGCCTGCATCGAGCTTCAGGTTAAAGGGCTAGGCTTGCCCTCCTCTGAAGATGGTTGTAAATGTTTGATTCGACAAATTAATGCATTTCCCACAGCCAAAACTTTTGCTGGAGATTAAAGGATGTATTT…
TRINITY_DN7716_c0_g1_i1	XRN2	2.78154	0.00150886	6.64	1.13667	5.72	7.56	5.53	6	5.65	2.83	13.19	1.66	0.41	1.34
TRINITY_DN8193_c0_g1_i10	CI114	2.7803	0.0154479	9.28286	1.68333	12.64	13.27	9.02	5.32	1.09	15.73	7.91	1.26	1.12	2.67
TRINITY_DN7335_c1_g1_i8	ZFAN5	2.77075	0.0388916	107.611	18.19	33.44	74.81	218.6	41.84	15.2	91.96	277.43	16.95	16.27	21.35
TRINITY_DN1456_c2_g2_i2	REPI1	2.76942	0.0465422	17.5557	2.95667	6.59	21.15	30.76	25.17	6.4	7.14	25.68	4.97	3.55	0.35
TRINITY_DN4252_c1_g1_i13	S23A1	2.75863	0.00959184	30.5886	4.84333	16.47	57.47	16.08	19.45	26.85	60.89	16.91	7.83	5.6	1.1
TRINITY_DN23364_c0_g1_i17	DUS2L	2.75126	0.0215213	6.93143	1.18	5.48	11.86	9.26	9.8	1.46	4.6	6.06	0.21	1.94	1.39
TRINITY_DN83677_c0_g1_i1		2.74484	0.0235289	15.9171	2.83	20.91	30.32	6.9	9.05	2.33	29.13	12.78	2.49	1.51	4.49	CREB5, mRNA, Eschrichtius robustus	ACTTTTGTTGCACTTGCCGCGGGAGCCATCTCGGGAGCGTACTTGTTTGCAGGGGTTGGTTCTCGGCAGCAGCCGCGAGGTTACTTGGTCCAGTGGGCAGGTTGCAGGGCAAGGAGTAGGGAAGATGCGATGCATTTTTTTTGGAGGGTGATCTGTGTTTGTAAACACTTTGGCGGACCAGAGGGAAGTCCGGCCTCAAATGCTGGTGGACTGTGGAATCGGCTGTGTCCTGAGGCTATCCCAGAGACCCCACGCCGTGTCCGTCCCGGAGCGCGTCTTGGTGGCCGCCGCACCGTGCGACTGGAGGGATGCTAACGTGGAACGAGCGCCGTGTCCGCCCCGGCGTGCGTGCGTGTGTGGGAGCGCGCGTGCGTTTCCCTGACACGGGGAACAGTTATG…
TRINITY_DN764_c0_g1_i5	GSTP1	2.74313	0.0242521	30.9486	5.23333	10.13	93.51	17.96	23.76	4.87	33.23	33.18	3.17	6.19	6.34
TRINITY_DN7522_c0_g1_i1	CC160	2.73955	0.0296239	68.5943	12.3267	90.07	44.02	99.4	16.25	15.59	51.43	163.4	8.97	19.23	8.78
TRINITY_DN1012_c0_g1_i7	4F2	2.7303	0.0469965	156.727	27.0467	250.22	170.96	128.46	23.24	32.98	160.63	330.6	35.76	34.65	10.73
TRINITY_DN5339_c0_g1_i1	HSPB7	2.72159	0.0086913	769.636	131.85	269.09	952.1	746.47	705.28	148.4	1787.6	778.51	163.17	133.7	98.68
TRINITY_DN25208_c0_g1_i8	TAXB1	2.70848	0.00012996	11.2814	2.01	7.5	19.74	6.17	8.47	5.05	17.49	14.55	1.61	1.38	3.04
TRINITY_DN1385_c0_g1_i7	FKBP5	2.70176	0.0236304	91.3757	15.7333	60.31	132.9	109.86	26.36	10.58	161.54	138.08	17.54	19.63	10.03
TRINITY_DN102618_c0_g1_i1		2.69806	0.0248458	13.2643	2.47	9.28	27.42	7.87	13.26	5.38	7.42	22.22	2.54	1.18	3.69	PDZD4, mRNA, Orcinus orca	GGGGAATGAAGGCAGGAATGGGAAGCAGCTTTGCAGATGGCCTCCGCTCTGAGGCGTGGCGACTGGGAGCTTCCGATGTGGCTTGCCAGGCTCACCTTGGAGGTCACCTCCTTCCCCGGCGACTGCAGGGACTGAGGGGTCAGTGTCCGTCCAAGGACAAGGAAGAGAGCCCAGGGCTGTGCCAGACGCCTTCTGGAGCTCGGCTTCTCTCCCGAGTGGCGTGAGCAGCAGCAGACCTCGGTGACACGACCCACGCGGAGCCCTTAGGGAGCGGCCTGGAGCTGAGTGACAGGCGGGCCCTGCCAGGTGGGCTGACTGGGGAGAAGATGCCCTGCGCCCCACTTTGCCAGCGTGGGCCAGGCAGCCCCCCGGGAACCTGTGCATTAGTGAGAGCTGGCC…
TRINITY_DN20019_c0_g1_i27	APBB1	2.68382	0.00278259	16.9557	3.21333	14.54	19.18	27.64	22.96	3.35	12.72	18.3	2.63	2.7	4.31
TRINITY_DN4108_c0_g1_i3	GRWD1	2.67925	0.0242521	19.9543	3.49667	13.68	21.65	15.02	27.26	4.36	22.4	35.31	6.16	3.52	0.81
TRINITY_DN806_c0_g1_i1		2.67883	0.047161	74.4771	13.8133	95.88	136.29	49.17	7.07	17.59	122.86	92.48	7.24	13.59	20.61	ARRDC3, mRNA, Phocoena sinus	TCTGAAAAATCCCTTTTCTTATGTCTAACTGACTAGGGAACAATTATTGATATGCATAGCATTGGAATACTTATCACCATATACTCTTTTAAATAACACATGAGGAAAGAATGACCAATATTCTGATAATTGGCACTGGGTTAACAAAACGTGATAAAGTTTCAAATATATAAAACTTTATCAAATAAAGTTTTATTTTCCCCATTAAAGTATTCCTTTACTTTCTTACTTAGAGGCATTACTCCTTTCTAAATATTGGTCAATTCTTGATATAAGATGTGAGGTTCACAAGTGTATTCCAGTATTCAAGATAGATTCCTGATTTTTCAATTAGGAAAAGTAAAATCCAAAACGTTAGCAAAACGAAGTGCAATATTAAATGTTTGCTCTATAGATTAT…
TRINITY_DN46_c0_g3_i3	PACN3	2.65234	0.00695282	211.646	38.5667	99.37	334.56	129.78	370.28	45.69	218.13	283.71	48.42	38.54	28.74
TRINITY_DN5104_c0_g3_i3	FHI1A	2.65139	0.00150886	10.56	1.99	6.09	6.2	11.47	19.91	9.13	6.88	14.24	2.73	1.95	1.29
TRINITY_DN510_c6_g1_i2		2.63851	0.0213505	132.351	26.1533	190.64	111.85	236.66	24.98	42.29	98.36	221.68	16.47	31.84	30.15	FOXO3, mRNA, Neophocaena asiaeorientalis asiaeorientalis	TTTTGTAGAAATACAATCACTGGCAAAGAGGTATGAAAAGGCCAGCCTCTCCTGGAGACCAGGGGCGGCAGGGCACAGCGAGGGGAGAGTGAAGTCCTTGTGAAATCATGTCTGTCAGACAAGATCTTAACGCAGATGCTCAAGTAACTGAAGAGTGCAGTCGGCCCTCTGCATACACGGGCTCAGCATCCTCGGATTCAACCGACCACGGATCCGTAGGGCCGACTGTACTACACCATTTTATATAAGGGACTTGGGCATCCACAGATTCTGGTATCTGTGGAGGTCCTGCAACCAAACCCCCACGGATACCAAGGGGTGACTGTGTATTATATTTGATCTAGATCTTTAGTGGGTAACATTTTATGCAGTTCGAATGAATGAAATATTTTCCTCTTG…
TRINITY_DN23642_c0_g1_i4	JSPR1	2.62955	0.00010021	154.651	29.3633	139.22	144.44	180.09	158.39	74.17	106.94	279.31	33.7	35.87	18.52
TRINITY_DN6453_c0_g1_i10	ELL	2.62295	0.00454557	8.45714	1.63667	8.48	9.17	9.71	7.57	3.37	3.49	17.41	0.79	2.49	1.63
TRINITY_DN11311_c0_g1_i34	HDA11	2.61735	0.0221305	8.42714	1.58667	11.02	13.84	8.85	4.78	1.17	4.07	15.26	1.67	1.31	1.78
TRINITY_DN24740_c0_g1_i17	ABLM2	2.61389	0.0487452	16.0443	2.85667	11.37	29.02	21.71	14.24	5.77	3.22	26.98	5.07	2.83	0.67
TRINITY_DN299_c0_g2_i1	JPH1	2.60128	0.0273723	24.3	4.68	20.38	15.29	34.87	40.1	12.59	8.23	38.64	6.81	5.93	1.3
TRINITY_DN510_c6_g1_i8		2.60063	0.0470291	23.8214	4.66667	28.54	17.31	57.89	4.55	8.18	9.82	40.46	4.43	5.86	3.71	FOXO3, mRNA, Phocoena sinus	AGACCCTCAAACTGACACAAGACCTACAGAGAAAACCCTTTGCCAAATCTGCTCTCAGCAAGTGGACAGTGATACCGTTTACAGCTTAACACCTTTGTGAGCCCCTGCCGTTTCCTACCCCAGCAGAGACTGTTATCGGCCCCTTACCCCGGGTGAAGCACTTACCCTCGCACAGAACTCTCTCTATAAAGTATGCAAAACCTTCCTTGTACGGGGTGACAGCCACCTGCCAGCGAAGGACAGCACCCTGCCAGCACCACCCACCCTGTTCAGAGCACACCGTGAGCCCGCGGGCCATTCTGTGGTGTTTTAATATCGTGATGGTTTATGGGATGTTTTAAGTGTTGTTTTTGTGTTTGTTTTCCTTTGACTTTGAGTTTCTCACATGCATTAACTTGC…
TRINITY_DN13019_c0_g1_i4	D2HDH	2.59464	0.00353638	35.5614	6.55	27.33	53.08	57.62	30.47	13.05	33.09	34.29	11.94	3.15	4.56
TRINITY_DN1819_c0_g1_i6	KLH30	2.59393	3.12601e-05	46.5943	8.98	25.6	40.3	54.81	58.63	40.83	23.45	82.54	10.1	9.02	7.82
TRINITY_DN3048_c1_g2_i11	PDLI3	2.58813	4.50255e-06	101.823	19.17	67.22	147.42	90.79	40.93	68.77	139.82	157.81	18.58	23.84	15.09
TRINITY_DN4686_c0_g1_i1	KCNN1	2.58018	0.00433388	5.39857	1.07	5.11	5.38	5.01	4.6	2.91	2.4	12.38	0.94	1.07	1.2
TRINITY_DN69982_c0_g1_i1		2.57713	0.0186811	291.64	60.16	602.8	329.56	267.4	212.27	46.69	329.27	253.49	68.27	44.87	67.34	DNAJB2, mRNA, Phocoena phocoena	CCGGACACCGCCCACCCGTGTCACGGGGTGGGGACCCTCCATTCCTCTCCCTCGCCCATGCTGAGCGTAGAGCCGGGCCTGGGTGGTGGGTGGGGGCTGGGTGGGAAGTAGTCTTAGCCTGTAAACGCTTCCCTGGGTGTTTGGTGCTGTCTCTTGGGGACTACAAGTCCCAGAATGCAATGCACCGTGCCTCCTTTCTGTTAGATCATGCTTGGGGGAAGTGGTGCACAGTTACAGAGCTGTGCATCTTGGGACATGTAGTTCCAGCTCTGGTCGGCTTGTTAACTCACTGTGAGATGGGGCGATCGTGTCCTTTGATTTGTCCCTGGCAGGGGTGGCAAGAATGTGGATGAAGGGGTAATGGTCTGAGCTTTGTTTCCCCTGACACCTCTTGCTAGC…
TRINITY_DN1873_c0_g1_i1	SND1	2.57021	0.0374499	20.4243	3.96667	25.35	36.24	6.43	7.22	3.38	35.61	28.74	3.46	4.79	3.65
TRINITY_DN432_c1_g1_i17	TOP3A	2.56459	0.010701	8.02571	1.62667	8.08	11.14	4.06	3.2	2.91	18.18	8.61	0.78	1.86	2.24
TRINITY_DN3242_c0_g1_i33	WIPI4	2.55843	0.00844545	28.4529	5.85	46.84	20.5	25.07	6.93	17.27	39.84	42.72	4.08	8.66	4.81
TRINITY_DN555_c1_g1_i1	CATD	2.5382	0.00183746	410.566	80.8533	313.83	477.32	525.35	209.05	109.05	475.42	763.94	92.4	80.98	69.18
TRINITY_DN462_c0_g1_i14	MIIP	2.52653	0.0236304	11.3343	2.43667	25.91	7.15	7.95	5.84	4.19	9.63	18.67	1.84	3.08	2.39
TRINITY_DN5665_c0_g1_i3	KEAP1	2.51742	0.0194339	11.0986	2.13667	6.3	13.12	9.5	11.27	11.12	6.16	20.22	3.26	2.87	0.28
TRINITY_DN39803_c0_g2_i3	EFMT4	2.5118	0.000635936	9.86	2.00333	8.96	14.06	11.2	5.53	3.77	11.28	14.22	1.24	2.99	1.78
TRINITY_DN1787_c1_g1_i69	SRPK3	2.50749	0.00127469	17.6943	3.44333	5.16	35.71	10.83	20.97	12.67	21.53	16.99	3.69	4.32	2.32
TRINITY_DN7674_c0_g1_i6		2.5051	0.0443843	9.10286	1.87333	5.65	9.76	10.44	4.29	1.35	11.32	20.91	1.68	1.54	2.4	uncharacterized LOC113610073, lncRNA, Sagmatias obliquidens	ATGACTTCTGCCGACAGTGTTCATCTCCTGACCCTCGAGGCTCGAGGTGTGCTGAGCCCGCCCGACCGAATTCACACTCAGGCCAGACTCACTCCAGACAACCAGGAGCAGAGGCCTTCCCGGAGGCGAGAGTGCAGAAAAGCCGTGTCTTCTGCGCCCAGTGAATTTACGCTAGCTAATGGGGCGCCCGGGCCGTGCCCAGAATACTCGCTACCACGGGTGGGGGCGGGGATGCTGAGGTCGCGCCCCGATCCCCCGCTTCCCGGATTCCGCTTCTCTGGGCGGGCGGAGAGCAGACGCTGA
TRINITY_DN13909_c0_g1_i1	DOHH	2.50443	0.00549185	16.9243	3.70333	13.88	20.85	24.82	20.2	5.78	11.71	21.23	3.37	1.48	6.26
TRINITY_DN109_c1_g2_i4	YBOX3	2.50307	0.0328996	12.4643	2.57	14.08	15.69	17.13	4.4	1.91	7.94	26.1	2.39	3.33	1.99
TRINITY_DN94864_c0_g1_i1		2.4888	0.0140591	9.62857	2.05	11.68	11.78	6.74	2.42	4.55	14.02	16.21	1.04	2.54	2.57	RHBDD1, mRNA, Kogia breviceps	GGGCGGGCAGCGGCGCATGCTCAGTTGCGCGCGACCGCGCTCTTTTTTTCCCCGCGGGCTGGCACCCAGGACCGCGTGCGGTGGCGGTGGCTTGGAGGAGGCTCGACGGTGAAAGGACCGCGGCCGAGGGCGGCGTGGAGGGCTTGTACTTTCTACTCGTCCTCCAAGCTCCGAGTGACACGTAGATAATAATATTCCTTCTGCCATAAGTAACTATTGGCTGCCCACCGTGGGTAACGCAAGCGAACGGCCTGGCCTACATTCGAGGGACCGGACGCGGGATGGAGATGCGGCGGCTGGGCCGCGTGGCAACTGAGAAACTGCCCTACCGGGCCCCAGCCCTGCCGCAGGCTCAGGACCTGTTGCGTGGAGGAGTCACATACTACCTGTGAAATGGAT…
TRINITY_DN2038_c0_g1_i23	SYVC	2.48182	0.0194339	5.73857	1.13333	5.83	6.81	2.04	5.19	5.31	7.77	7.22	2.18	1.01	0.21
TRINITY_DN32069_c0_g1_i1	DOK7	2.48157	0.0377543	16.9443	3.46	8	32.6	17	22.52	1.66	18.67	18.16	4.54	2.78	3.06
TRINITY_DN7008_c0_g1_i13	PSMD3	2.47392	0.00048047	174.631	35.57	169.9	247.96	161.07	102.55	77.05	177.46	286.43	43.7	44.74	18.27
TRINITY_DN3074_c0_g1_i4	HERP1	2.45243	0.0218414	303.04	63.2067	309.26	373.71	423.6	106.08	54.26	286.35	568.02	82.43	52.42	54.77
TRINITY_DN22535_c0_g4_i4	MACOI	2.45213	0.0192941	29.0957	6.03333	23.32	38.67	32.76	5.91	9.7	41.11	52.2	5.6	8.85	3.65
TRINITY_DN15892_c1_g1_i6	RBM38	2.44775	0.0103714	268.71	58.0767	291.85	268.76	418.25	201.59	54.47	309.58	336.47	61.85	81.14	31.24
TRINITY_DN104_c2_g3_i1		2.44553	0.0402225	11.6714	2.40667	12.8	25.87	9.38	2.21	3.42	14.25	13.77	2.19	3.56	1.47	uncharacterized LOC141276952, lncRNA,Tursiops truncatus	AGCCGAATATAGAGCTCCGAGCCACGTGGACTGCTGTCGGCTCAGGCGCGGGGACCGGATCGCCGCCCCGAGAGGGGCTCTGCGGGGACGTCTCGGCGACACTTCGCGCCGGGGCCGCCGCCTTCAGGGTGGGAAGGCTGGGGAAGAGAGGCCAGGGGGGCCGGGGGATCAGTCCCGCGGAGGAGGTGACGGCACCCTGCGAGAGGACGGGCTCTGAAGAGCCCGAGTCGGGTGCATGGTAGCGAGAAGGGGCCGATCACCCCTGCTGGCGGCTGGGCAAAGCCACCCCCTTCCTCTAAGGGCGCGGGACTCGCGGTGGGATTTAGGGAGAGGGAGGGGAGGAGTGGGGCTAGGGAGCCGGTGAGGCTCGGGCGGGGGCCCAGATGAGAGCCGCGGAGG…
TRINITY_DN14418_c1_g1_i1		2.43285	0.00696643	8.08	1.62667	3.01	12.6	10.08	3.57	10.62	7.97	8.71	1.88	2.55	0.45	uncharacterized LOC117309420, lncRNA,Tursiops truncatus	TCAGGGAATTCCCTGGCTGTCCAGTGGTTGGGGATCCTTGCTCTCACTGCTGAGGGCCTGCGTTCCATCCCTAGTCAGGGAACTAAAATCCCACAAGCCACAGCCAAAAACTAAATAAATAAATTTATTAAAAACATAAAAATGAAACCATCCTAATACAATCAGTGACTCATTGTTATTGATCTGGGCCTGAGTGGGGAATGCGCTGCAGCTGGAGGCCCTGGTACCAGACTTGGCTGTACAAGAAGCACCCAAGAACACTCCATCACTTTGAAGCTTGATTTTCTGTTACGCTGGGATTGTGGCTGGGATTGCGTGGGGCTTGAGAAATGAGGGGAGATGACAGGAGTGAATGAAGCCCCTCTAGGGCTCTGCAGACACCTATGGTCTAATTAACAG…
TRINITY_DN99542_c0_g1_i2	DNJB2	2.42564	0.0105308	16.1214	3.64	18.26	12.43	21.31	20.33	7.83	6.52	26.17	3.44	4.69	2.79
TRINITY_DN3636_c0_g1_i3	CERS1	2.42263	0.0138769	26.1471	5.39333	5.62	27.61	41.31	17.25	19.44	28.72	43.08	8.07	5.62	2.49
TRINITY_DN15892_c1_g1_i4	RBM38	2.42219	0.0338424	157.206	33.7533	118.03	138.82	282.8	202.62	45.43	84.5	228.24	51.48	38.64	11.14
TRINITY_DN3795_c0_g1_i4	DPH2	2.40552	0.0242521	8.44571	1.84333	8.36	4.63	13.98	9.32	2.49	7.28	13.06	2.95	1.46	1.12
TRINITY_DN4335_c1_g1_i8	ICAL	2.40432	0.00236257	14.8586	3.10333	12.28	34.79	5.22	6.42	11.37	15.35	18.58	3.37	3.16	2.78
TRINITY_DN11311_c0_g1_i7	HDA11	2.4019	0.0157581	58.4257	13.0633	41.59	79.74	70.37	64.87	6.91	56.61	88.89	11.3	12.96	14.93
TRINITY_DN5705_c0_g1_i1		2.39993	0.0415184	83.5371	19.5667	138.57	47.93	148.78	28.85	26.39	49.03	145.21	16.96	18.36	23.38	MITF, mRNA, Phocoena phocoena	AATATGAAATATATTTTAGTGACAGAGTGCCAACTTCTTTCATCAGGAAACCTTATTCAGGAGGTATTTTTGTGTGTGTGTGTGTGTGTTTAAAGAAAAACAGTTTAAATGTCAACTGTGAATTGGTGATGGATATTGGAGGGTTCAGACAGAAGGACTGTCAGATGTATGAATGGATGGCTTACGTGAAAATAATCAACCGCGTAGTTACCACGCACGGTGGGCAATGAGAATCCTTGGAAACATTGATGATGCTATCAGTTTTACAGCTTTATGACTTAAGGGGGTAGGGAAAATTAGTTCCCATTCTTTCAACCCCCTTAATTGTACAGCTCTTTTCCTAGAATAGTGATGCAAATCTGCATGAACAGCTAATTGTACCATAGTGTTCATTGATAC…
TRINITY_DN3376_c1_g1_i1	PELP1	2.39112	0.0434018	32.2471	7.46667	48.31	49.96	24.36	14.32	7.51	59.22	22.05	7.1	4.14	11.16
TRINITY_DN4117_c0_g1_i3	PIGH	2.39071	8.33206e-08	9.99429	2.2	6.4	12.77	10.35	6.12	7.7	11.47	15.15	2.4	1.62	2.58
TRINITY_DN51442_c0_g1_i11	MECR	2.39014	0.000804196	8.41429	1.89667	5.08	14.2	6.48	5.13	4.59	14.33	9.09	1.65	1.29	2.75
TRINITY_DN54495_c0_g1_i8	NUBP2	2.38866	0.0415184	9.61	2.17667	8.39	9.18	8.24	11.02	1.26	16.85	12.33	3.28	1.13	2.12
TRINITY_DN2440_c0_g3_i3	MAGIX	2.38334	0.0243934	14.7943	3.20667	3.61	20.46	26.75	6.3	10.82	9.09	26.53	4.52	2.41	2.69
TRINITY_DN29917_c2_g1_i1		2.382	0.0154479	26.2771	5.97333	9.56	32.23	31.74	42.68	11.2	14.12	42.41	6.04	5.7	6.18	ALPK3, mRNA, Monodon monoceros	GGCCCAGCTGCTCTGTGGCATGTGGGATCTTCCCGGACCGGAGCACGAACCCGTGTTCCCTGCATCGGCAGGCGGACTCTCAACCACTGCGCCGCCAGGGAAGCCCAATTCCATGGATTTCGATGGGAGAGGCATGATGGGTAAGGAAAGCAAACCCAAATCCAGAAGAAGGACCCCTAATGGTCAAGATAAGTTCCTGCCCTGTTAAAGCCATAGCAGAAGTGTAGACTGAGGCGAGCTCAGCCGTAGGGCAGGAGGAGGCATTATGGGAGAGTGAGTGATGCCCACACACAGCTTGCCTGTGCCTCCAGAACCCTATCCTGGAGCATTCACCTAATGATGGTGGCCATGCCTGATTTTGGCTGGGTGGATCTGACAACCCCTGTTCATAAGGGCCAC…
TRINITY_DN13_c1_g1_i9	DVL1	2.37967	0.0153414	151.081	32.7667	40.48	267.04	182.74	165.79	43.66	100.24	257.62	31.76	41.18	25.36
TRINITY_DN63_c0_g1_i22	OS9	2.37824	0.0357865	21.35	4.73667	30.44	42.53	8.79	7.19	10.48	23.13	26.89	3	8.89	2.32
TRINITY_DN35076_c0_g1_i1		2.37744	0.0449881	7.55286	1.59333	3	13.14	6.33	4.34	15.07	4.3	6.69	1.15	2.37	1.26	unspecified on chromosome 3 (genome assembly), Physeter macrocephalus	TATAAAATGGGGTAATGGTACCTACCTTGTGGTATTACTGTGAGCATTAGATGAGATGCTGTGTGCAAAGCACAGTCAGCTCTCTGTGAACGGTGACTGTTATTACTGTTAATACAATTATTATGGCATGCCCTGCCTGTCCTAATACCCTAGGCCATTCCCTTCACCCCTGCCCCACAACTCCACCTGGGTCCCCTCTCCCCAGCAGGTGGCGCTCTGAGACAGCATGTTCTCACCTGAGGCACCCTAGCTCCAGGGCCGGAATCCAAGAGGCCTCTCTTAAACCCCCTCTGGGTTTGAAGCTCCTGCCAAGTCCTTGCCATTATCATCTGTTTCTGTTTAGACCCCACCTGGAGGGCTGGTCCCAACCTCCGAGTGTGGGCCAAAGTGCCAGGTCTG…
TRINITY_DN2538_c0_g1_i1		2.37622	0.00609536	78.2171	17.03	47.6	148.48	62.99	57.99	17.79	133.53	79.14	18.3	17.43	15.36	AKT2, mRNA, Phocoena sinus	CGCCCCCCCCGCGGCGGCCGCCCCCCCCGGGGGGGGGGGGGGGGGGGCTTTTTTTTTTAACTTTTTATTTTGCCTTCTTTGTTTGTGTCCCCATCCCTCACCTTCTGACCCCCATTTCCAGTTTTTTCTTCAGCCCTCTGCCAAACTCACCTCAGTGGTCCTAGTGGCCCTGCCTACAGGATCCTATCCTGCCCTCACCTTTGTGCCCAGACCAGGATTTGGGAGACTCTCCACTGCCTGCCCCAGGACCAGGCCTTTGGGCAGTTGGAGAGATGCCGGTTTTTAATCAACATAAAGCCCCAGTGAGGGGCGAAGCATGGAGCCGTGGGGCCCACCTGAATTTCTGGCTGGGGCGCCCATGGGCAGCCCTGCCTCTGGGTTGCTGCTTCTGTCAGAGGC…
TRINITY_DN536_c0_g1_i4	EDEM1	2.35434	0.0305465	8.22	1.87	5.4	6.07	15.54	2.96	2.17	13.47	11.93	1.97	2.19	1.45
TRINITY_DN6227_c0_g1_i2	SYNP2	2.35049	0.000111577	97.9714	22.82	106.4	85.23	81.82	116.28	58.68	81.37	156.02	23.13	29.89	15.44
TRINITY_DN15717_c1_g1_i1	BOP1	2.34658	0.0159949	55.2786	12.34	54.76	56.61	63.3	35.62	14.14	62.02	100.5	17.61	13.79	5.62
TRINITY_DN91613_c0_g1_i1		2.33449	0.00380392	5.69429	1.33667	3.55	3.62	7.72	7.4	4.06	5.08	8.43	1.02	1.84	1.15	uncharacterized LOC116758475, ncRNA, Phocoena sinus	ATGAGAAAAAGGAGGCCCATGTGGTTTGGGGGAGGCGGCGATGAGTGGCTGAGCAGGAGCCTGACCTTGGTCTCCAGACCCAATCCCAGAGTTCTTCCCTGGACATGGTCACCTGCTGCGGTGGGGGATCCTCGTGTGGTAGAGCCCACCGTCTTCACTGATCTAAGACTTCTGTTTCAAGTGGAGTCAGGGCCCTGTGGCCTCCCAGGGGTTCTCCCCTACCAGCACCCATCACAAACTGCTCATGGTGATAATGACTTGTGCAAAGGGGGCCCCCTAGAGGCTAAAATTCTGCACTGCAGGCAGCCCTCCTGTCCCTACCCCCAGTCCTTGCAGCTGGGGTGGGTCTGCTGA
TRINITY_DN31608_c0_g2_i1	GP146	2.33139	0.00284089	10.1029	2.31667	9.45	9.61	15.3	7.61	4.1	9.76	14.89	3.34	2.12	1.49
TRINITY_DN3476_c0_g1_i13	UBP13	2.32573	0.0194339	10.2257	2.34	8.84	13.85	8.15	2.15	4.44	20.7	13.45	1.88	3.15	1.99
TRINITY_DN5530_c0_g1_i1	SPSB1	2.32557	0.0187321	15.7429	4.03	31.62	8.69	24.26	14.57	9.17	10.53	11.36	2.92	4.82	4.35
TRINITY_DN1434_c0_g1_i7	PGAM5	2.32465	0.0283721	17.8957	4.01	14.24	17.99	24.87	19.98	8.28	13.1	26.81	8.06	1.2	2.77
TRINITY_DN421_c0_g1_i7	ULK1	2.32205	0.0401854	43.4686	10.4233	36.86	25.65	37.81	43.36	41.08	16.76	102.76	4.78	21.51	4.98
TRINITY_DN2562_c0_g1_i6	FAS	2.32182	0.0199139	9.63429	2.13667	7.02	11.13	11.35	2.73	4.25	12.12	18.84	2.91	2.53	0.97
TRINITY_DN6193_c0_g1_i1	TNNC2	2.31187	0.048329	8.45429	2.00667	3.69	7.74	15.14	6.96	3.34	8.82	13.49	3.37	1.5	1.15
TRINITY_DN5551_c0_g3_i6	BI2L2	2.30637	0.043151	6.59286	1.59667	4.27	3.41	13.87	8.84	6.71	2.94	6.11	1.1	2.78	0.91
TRINITY_DN6340_c0_g1_i11	GET4	2.29843	0.028241	99.6829	23.3833	154.73	100.92	85.19	47.99	40.19	99.03	169.73	32.68	29.47	8
TRINITY_DN3298_c0_g1_i1	SURF6	2.29186	0.00784737	12.8586	3.05333	8.68	17.36	8.6	13.81	3.19	21.09	17.28	2.83	3.67	2.66
TRINITY_DN16532_c0_g1_i16	CNPD1	2.28674	0.0225241	15.22	3.63333	14.64	17.71	25.67	10.7	2.81	16.05	18.96	4.66	2.2	4.04
TRINITY_DN1511_c0_g1_i29	NOL3	2.28081	0.0458194	54.2943	12.2433	41.91	89.82	26.65	32.19	40.31	74.88	74.3	16.51	18.68	1.54
TRINITY_DN7679_c0_g2_i1	KIF1C	2.27775	0.0217066	133.377	32.6033	91.14	182.21	121.02	202.79	22.86	180.97	132.65	36.3	21.31	40.2
TRINITY_DN136_c0_g3_i1	ZN444	2.27766	0.00376815	11.1571	2.70333	10.96	8.81	13.79	11.5	7.62	7.34	18.08	2.53	4.01	1.57
TRINITY_DN9486_c0_g3_i5	RINI	2.27059	0.0327345	18.3686	4.58667	30.32	28.17	18.31	7.96	4.73	21.14	17.95	4.66	2.11	6.99
TRINITY_DN49907_c0_g1_i1		2.26379	0.0498696	12.8229	3.09	8.08	13.75	13.74	6.08	2.62	10.49	35	2.52	3.2	3.55	uncharacterized LOC118894103, mRNA, Balaenoptera musculus	GACGTGTGATCTTCCTATCTGGAGGAGGCGGCTCTGCGCAGGCACCGACCGCCCCCCTCCCCGAGGAGCTGCGGAGGGAGGACGCTGGGACGGTGGTGAGGGACAAGCTGCGGGGCACGCCCGGGCCGGCCGCCCTCCCGCCCGCAACCGCGGGACTGACTAACCAACGGCGGGAGGCTGCTGAGCTGCTGTGCCACCGACTACAGCGGCGACTGCTCCTTACCGCGGTTACCGCAGCTCTCCGCCGTTTCGGCGGGGCGTGCGCGAGCGCGTGCGTGCGATCCTTCCGCGGCGCGCCGACTCGGAGGGTCCCGGCGAGAGAGAGGGAGACTGAGCGGGAGGGGCGCGGAGGGATACCGTCCGGGGCAATCACAGCCGCCACGTGCGGGCAGCTAGACC…
TRINITY_DN10871_c0_g1_i2	NOLC1	2.25333	0.037826	30.2943	7.09	26.56	31.58	41.4	15.63	8.3	42.22	46.37	11.07	7.81	2.39
TRINITY_DN2611_c0_g1_i1	IKBL1	2.24693	0.0153286	19.4129	4.73333	19.82	20.69	24.86	12.57	4.61	18.92	34.42	5.66	5.34	3.2
TRINITY_DN3700_c2_g2_i1		2.24614	0.0197618	23.5343	5.92667	29.35	39.56	16.78	12.69	9.77	41.71	14.88	4.62	6.43	6.73	GTF3C5, mRNA, Phocoena sinus	ATGTCCTCAGGCGGCCCTGCTGAGGAAAGCAGCCGGGTACGGCCGACCCTGGGTGCCCGGGCCATCCCGAAGGTGGTGCCCCGGCTTTGCACAGCCGCGAGCCAGCCCGGTGTCCCTCGGGCTGAGCCAGCGCCCAGCGCCTCCCTCTGGCCGAGACCAGCAAGCGCTGGAGGTGGAGATGGTGCGGCGGGGGAGGGCCGGCCCTGGCTGCCGCTGAGGCAAAAGGACGGGGCGAGGAGCCTGGTCTGTGGTCACAGGCGGCCAAGTCTGCCATCGTGTCTGGACCCCATCCGTTTGGGGTAA
TRINITY_DN24220_c0_g1_i28	FHI2B	2.21367	0.0063359	21.7086	5.38	12.76	25.29	18.67	21.89	9.17	21.97	42.21	4.55	8.71	2.88
TRINITY_DN462_c0_g1_i8	MIIP	2.21101	0.0387231	12.5986	3.04333	10.42	18.53	13.19	1.86	20.89	6.35	16.95	3.35	3.95	1.83
TRINITY_DN99149_c0_g1_i2	INAM1	2.19808	0.037826	10.2886	2.62667	10.09	22.2	7.38	3.34	3.07	16.49	9.45	1.71	2.32	3.85
TRINITY_DN8085_c0_g2_i4	S46A3	2.19206	0.0248764	15.0343	4.00333	11.94	13.2	25.86	14.69	7.38	4.61	27.56	2.43	4.89	4.69
TRINITY_DN5989_c2_g1_i1	CCD97	2.19022	0.043151	13.2014	3.4	13.3	12.45	17.82	18.83	3.77	11.89	14.35	3.85	5.15	1.2
TRINITY_DN4663_c0_g1_i2	TKTI1	2.18986	0.00241044	7.58571	1.93	6.7	16.1	7	8.01	4.32	5.76	5.21	2.28	1.29	2.22
TRINITY_DN2166_c0_g1_i5	FLNC	2.18453	0.0302307	268.759	67.9367	436.19	383.99	145.97	151.44	90	377.56	296.16	100.23	61.35	42.23
TRINITY_DN4320_c0_g1_i18	ARHL1	2.16968	0.0231602	10.9829	2.72667	5.8	32.66	8.3	5.5	5.36	10.67	8.59	2.75	1.63	3.8
TRINITY_DN6276_c0_g1_i1	SURF6	2.16879	0.0314456	57.1857	14.54	48.02	60.75	57.25	31.62	15.97	60.67	126.02	15.75	20.57	7.3
TRINITY_DN4827_c0_g1_i1		2.16776	0.0154479	76.3871	20.3767	111.88	96.69	87.05	25.33	30.43	76.89	106.44	18.55	25.26	17.32	MOB2, mRNA, Phocoena sinus	ACGGGGCGGGCGGGGCGGCGGGCGCACAGAACCACGTGAAGGAGAGGTGAGCCCGGCCGCCCGCGTGCGGAGAGGCGGCGCGCGGAGTGTGGGCGCGGGCGCTCTGCGCCGCCGGCACCGAGGACTTTGGGACTCCGCTCGTCTGCTCAGCAGGCACTTCGGGACCGCCCCCGTCCAAGTCCCCTTCTGTGGGTCCGTCTCTCCCGGTCTTCTGCGCCTGCCCCGCCACCCGGCTCGGCCTCCGGGGAGACGCGCGACAGGCAGGGCTCCTTCCCCCGAGGTGGGGACCGCAGGCTTCGCTTCCACCGTGTTTCGTCTTGGATAGGGCTGGGGGTGGCCTTCTCCTCCTCTCTCCCGCTTGGTCTGGACCTCGGCTGTTGGTGGCTCAGGGCGGGTGGG…
TRINITY_DN3037_c0_g1_i5	NCLN	2.15372	0.0076455	15.9114	4.02	9.09	15.57	14.95	16.39	10.53	11.77	33.08	5.84	4.1	2.12
TRINITY_DN44613_c0_g1_i13		2.15047	0.0472165	19.16	5.22333	30.45	29.68	15.09	12.02	4.02	23.1	19.76	6.55	3.05	6.07	HDAC4, mRNA, Physeter macrocephalus	ATGGAAACAGGAAAGAAGCAACTCAGAAGTCCCGCTTACACCTGGTGGTGTCACACAGGACAGGGCCAACCCCATGTTCTAATAGCACTTCCATGTGGAAAGTCATGTTCCGAACAAAGAAAAAGCCCAACAGAATCATCCCAAGGCCCTGCTGGACACAGTTCTTATTGTGAAGCCTATTTCAAGAAGGCTGTAGGTCATCGCCGCCTGCCAGAGCTGGCCCGAGCCGGCCGGGGCCAACTGCGGGGCGGGGCGGGGCAGGGCGTGGGCCAGGCCCCAACAGCTGTGACACCAACCGGGCCTGCTGAAAATAGCTGGGTGTTTGTTTATGTCGCCTGTGCTGAGAGCGAGCCTCGTAGCCCCTGGGGGGGGGAGCGGGGCGGAGGCGGGGCTTGCCGG…
TRINITY_DN1843_c0_g1_i3	GPX3	2.15025	0.0120816	212.849	55.68	156.66	260.6	292.24	193.58	70.52	176.4	339.94	53.09	86.35	27.6
TRINITY_DN1965_c0_g1_i1	TM134	2.14694	0.0161815	38.8	10	15.63	62.5	37.81	47.5	23.47	20.32	64.37	10.35	14.39	5.26
TRINITY_DN594_c0_g1_i4	ZHANG	2.14383	0.0144285	7.24714	1.93333	6.6	10.31	8.64	3.14	2.67	8.12	11.25	1.25	3	1.55
TRINITY_DN12386_c0_g1_i3	SSRG	2.1412	0.0229099	13.5814	3.81667	28.75	10.95	12.74	8.97	7.25	10.94	15.47	4.13	3.81	3.51
TRINITY_DN10150_c1_g1_i3	PICK1	2.1332	0.0191256	15.5771	3.96667	5.08	17.18	22.34	16.68	14.26	16.55	16.95	6.01	4.52	1.37
TRINITY_DN15616_c0_g2_i4	TRPT1	2.12195	0.00655419	10.5086	2.67667	7.74	14.49	9.6	10.12	5.63	7.91	18.07	3.61	3.33	1.09
TRINITY_DN1737_c0_g1_i1	PTSS1	2.11324	0.00829698	28.1214	8.15	19.31	15.08	50.7	28.96	28.92	21.18	32.7	4.2	6.23	14.02
TRINITY_DN3721_c0_g1_i10	TGO1	2.09691	0.00520172	7.45857	2.06	9.43	8.04	6.92	8.83	5.08	4.23	9.68	1.95	3.13	1.1
TRINITY_DN4082_c0_g1_i7	DESM	2.09684	0.027242	2973.7	802.037	2907.77	2963.56	2073.37	2581.38	1900.44	3696.81	4692.54	838.54	1370.06	197.51
TRINITY_DN1560_c0_g1_i16	CNBP	2.09493	0.0426113	140.919	37.0633	74.58	166.11	165.9	98.6	59.07	61	361.17	47.95	34.12	29.12
TRINITY_DN8483_c1_g1_i4	MAFG	2.09169	0.000146429	31.46	8.94333	27.12	22.03	44.13	31.47	19.27	32.27	43.93	6.54	10.66	9.63
TRINITY_DN247_c0_g3_i1	RENBP	2.08863	0.0390099	30.1786	8.16	19.32	47.64	37.88	12.37	6.3	40.01	47.73	7.26	6.47	10.75
TRINITY_DN93_c0_g1_i4	DUS1	2.08153	0.0302307	122.88	33.47	139.93	227.96	106.26	64.43	23.39	157.98	140.21	35.13	32.17	33.11
TRINITY_DN30678_c0_g1_i12	PEPL1	2.08126	0.00364774	33.3486	9.21667	23.48	29.37	34.88	46.85	20.17	37.53	41.16	10.11	13.06	4.48
TRINITY_DN25829_c0_g1_i16	PSMG4	2.07483	0.00829698	37.7329	10.3767	26.51	42.8	57.28	33.85	17.4	18.01	68.28	11.42	10.16	9.55
TRINITY_DN90_c0_g1_i24	ARFG1	2.07006	0.0399774	62.73	18.0033	57.16	38.31	116.65	69.56	29.05	56.42	71.96	19.78	26.89	7.34
TRINITY_DN6555_c0_g2_i1	G3PT	2.06813	2.16744e-05	15.2414	4.21667	10.55	16.93	15.74	14.09	10.38	12.1	26.9	4.11	4.87	3.67
TRINITY_DN1554_c0_g1_i1	SNG2	2.06641	0.0116466	145.073	39.0833	66.76	176.4	183.88	164.48	95.75	76.67	251.57	52.68	42.32	22.25
TRINITY_DN6569_c0_g1_i2	M1IP1	2.05634	0.00261228	59.2	17.6133	64.29	49.37	64.19	71.62	33.76	37.25	93.92	10.61	19.28	22.95
TRINITY_DN141_c0_g1_i57	ELP5	2.05319	0.0363348	11.1157	3.07333	6.19	23.27	10.29	8.3	6.06	15.24	8.46	1.1	6.18	1.94
TRINITY_DN2209_c0_g1_i3	NUDC3	2.04899	0.0106198	90.57	25.24	119.4	112.86	77.36	81.14	47.95	52.5	142.78	35.98	24.48	15.26
TRINITY_DN10070_c0_g1_i1	HSF2	2.04714	0.000844202	10.68	3.12	11.83	12.96	15.51	6.32	6.65	8.43	13.06	1.95	3.11	4.3
TRINITY_DN1670_c0_g2_i13	ADRM1	2.04249	0.034221	206.939	55.8133	160.61	285.11	204.64	118.51	68.99	203.98	406.73	79.61	62.86	24.97
TRINITY_DN11310_c0_g1_i1	KTI12	2.0417	0.0238899	12.4086	3.52667	16.05	9.73	10.39	7.66	5.45	16.68	20.9	4.16	4.45	1.97
TRINITY_DN3476_c0_g1_i10	UBP13	2.04136	0.00387922	133.144	37.2567	157.41	132.61	172.84	84.99	76.14	166.86	141.16	56.92	25.9	28.95
TRINITY_DN4733_c0_g2_i1	YTHD1	2.03809	0.034221	12.9843	3.67	10.48	12.25	15.95	18.77	7.77	5.4	20.27	4.91	4.47	1.63
TRINITY_DN1829_c4_g1_i1		2.03654	0.0159667	21.6871	6.24333	20.76	22.42	27.88	6.87	9.77	27.63	36.48	5.62	5.12	7.99	ZRANB1, mRNA, Globicephala melas	CACACACACACACACACACACACATTTTCCTTCCCTTGGATGAAAAGGCTGTGAAAACCTTGAAATATTTACTTCTTGTTTTCTTCTAAGTTCTGTTTAGATGCTGTTGAAATGTGCACCACCTCAGATTTGATGCTGGAATACTAAAAATAGAAAATTACCTATGAGATGTCATCTCTCTAGTTCTTTCTTCCCTCTCTGAACACTCCTTGAAACGTGTTCCCAGGATGATTGCTTTTGCTGCATGCTACAACTTGCAGGAAAAATATTTGCAGTTTGATTCCATATGAATGAATTTTGATGTAATGTGTGTGTTACTGTTTCAAATGGTTAATGTTTTCTTACAAATTGACTCTATGGTTTGCTTTCATTTTGGAGAGAATTAAGTTTTTAGAAGGC…
TRINITY_DN34033_c0_g1_i12	FXR2	2.02625	0.0185115	99.9329	28.5267	48.23	99.79	183.01	117.79	53.97	50.68	146.06	34.86	24	26.72
TRINITY_DN7295_c0_g1_i1	MIC25	2.0161	0.0428276	24.6743	6.91333	14.33	43.94	19.2	20.11	5.7	36.13	33.31	9.44	6.26	5.04
TRINITY_DN2903_c0_g1_i2	EGR2	2.01513	0.0373908	15.5	4.62667	9.38	12.88	21.24	13.29	7.5	17.23	26.98	1.86	7.35	4.67
TRINITY_DN822_c0_g1_i1	ARI2	2.01323	0.0100857	11.7386	3.38667	12.56	9	10.09	8.19	6.81	12.02	23.5	3.93	4.17	2.06
TRINITY_DN13967_c0_g1_i2	NOL12	2.00766	0.0263754	8.81429	2.46667	7.9	14.22	4.93	4.79	5.01	13.34	11.51	3.68	2.69	1.03
TRINITY_DN78072_c0_g1_i1		2.00659	0.0183458	13.9386	4.21	10.97	18.55	11.14	12.76	7.15	11.79	25.21	3.39	3.29	5.95	FAM173A, mRNA, Neophocaena asiaeorientalis asiaeorientalis	ATGCCGTGGATGGATGAGAAGCCAAGCCAGGGCCTGTGTGCAGACAAGTCTCTGCCACTCAAGGACGTTTGGCCTCAGGGTGCGGTGAGGAGGGGGTCCTGGCTCTGTCCCCGCACTTGCTTCTCTCATTCCCAGACTTCATCAGGTCACTTCCGGGAACTCAATCTTTCTTCGTGTGTGTTACATTTTCTGGAGAAGGAAGGTGGTCTCCCCAGTTCCTGGGGCTCTTCCTCCCGTCCACCTGACTGGGCCAGCTGCCAGAGCGCCCAGCACCTCACATCCGGCTCCCCTCCCATGACGCTCAGAGAGAGCCAACATCTGTCTTCTCGGTTCTGCTAA
TRINITY_DN2100_c1_g1_i3	PSMD3	2.00609	0.0482739	121.526	34.0833	86.8	127.71	142.03	79.14	28.44	169.44	217.12	49.14	32.43	20.68
TRINITY_DN12616_c0_g1_i4	ZCH18	1.99814	0.0224681	10.9657	3.18	9.03	10.75	11.38	8.78	4.93	10.08	21.81	3	5.09	1.45
TRINITY_DN1371_c0_g1_i30	Z3H7B	1.99776	0.000503337	6.04571	1.72	3.84	9.46	2.76	4.51	6.11	7.6	8.04	1.3	2.11	1.75
TRINITY_DN35476_c0_g1_i2	CAST2	1.99705	0.0316693	61.2686	19.2533	47.2	42.61	80.08	111.69	45.63	46.04	55.63	7.63	33.1	17.03
TRINITY_DN5965_c0_g1_i28	PLD3	1.98656	0.0485031	10.8314	3.02667	6.11	33.23	5.52	8.45	6.6	8.34	7.57	3.05	1.71	4.32
TRINITY_DN2362_c0_g1_i2	MYLK4	1.98298	0.0192733	7.70429	2.35333	11.94	5.72	6.16	7.01	4.08	9.97	9.05	3.13	1.48	2.45
TRINITY_DN1689_c0_g1_i13	DCXR	1.97293	0.0194339	40.4786	12.0633	18.55	71.44	50.36	42	11.62	39.09	50.29	10.55	11.53	14.11
TRINITY_DN6467_c0_g1_i7	U2AF2	1.9637	0.00270802	7.09714	2.10667	7.79	9.99	7.08	6.19	3.89	8.59	6.15	2.82	2.29	1.21
TRINITY_DN27126_c0_g1_i3	NPL4	1.95482	0.0361258	66.7114	19.4167	67.11	77.24	61.56	31.97	41.29	57.92	129.89	24.62	26.7	6.93
TRINITY_DN22904_c0_g1_i1		1.95033	0.0302307	24.0814	7.43	37.32	27.98	26.8	11.77	9.71	21.32	33.67	7.33	9.6	5.36	TRIM63, mRNA, Physeter macrocephalus	ATGCTTCTAGCAGGTTACAAAGAACAACCTGCCTCAAACAGTTCATCAGAGGGAAGAAGGGAGAGACCTGTCTGCTGGCTTCTTTCACCTCCCATCTCCCAGGACTGGAGTTTGCCTCCCGGAGAGTTAATGCCCTTGCTCTTCCACTGCATCACTTGGCCCTTTGGGCAGCTGCAGGGGAAGCTAGAAGGCACCTGTCAGCTGACCCTGCAGGTGGTGGGTGGAGCAGAGCCTCGGGGGGCCAGTGGAGTTGGGTGTGTGTTTTGTGTCAGTCTCAGCCTATCAGCAACCAATGTTGTGGTTAGACTGGCCCTTGTAGTTCTCTTATTATGA
TRINITY_DN46381_c0_g1_i1	CEBPB	1.94068	0.0264467	115.783	34.6167	76.35	172.26	170.86	41.22	42.75	128.31	178.73	29.36	45.23	29.26
TRINITY_DN2707_c0_g1_i65	CRTC2	1.9395	0.0331099	20.5929	6.39667	30.01	20.48	32.52	11.41	6.96	19.14	23.63	7.34	6.55	5.3
TRINITY_DN13299_c0_g2_i8	SAMC	1.91929	0.00275319	7.21714	2.24333	2.91	8.04	7.92	6.04	5.13	8.32	12.16	2.19	2.06	2.48
TRINITY_DN2083_c0_g1_i37	KCC2B	1.91888	0.0313005	31.6071	9.84	20.42	58.95	46.51	13.79	12.73	35.52	33.33	6.51	6.3	16.71
TRINITY_DN1194_c0_g1_i19	SUMF2	1.9163	0.027619	6.74857	2	3.4	9.62	7.73	3.85	4.98	3.89	13.77	2.42	2.01	1.57
TRINITY_DN1793_c0_g1_i91	ARVC	1.91425	0.0457153	6.6	2.09667	4.31	6.25	8.33	8.05	1.69	5.43	12.14	1.6	2.36	2.33
TRINITY_DN76922_c0_g1_i1	HSPB3	1.91058	0.0162404	31.2543	9.65667	29.71	45.72	19.49	22.61	14.69	24.14	62.42	10.62	7.05	11.3
TRINITY_DN33_c0_g3_i6	RETR2	1.90916	0.0154465	42.3186	13.2967	31.85	20.8	65.71	39.65	27.62	42.15	68.45	14.83	15.33	9.73
TRINITY_DN2768_c0_g1_i4	TM243	1.90128	0.0322886	8.16143	2.47667	7.26	12.33	6.53	4.23	5.26	5.29	16.23	3.37	2.5	1.56
TRINITY_DN18257_c0_g1_i1	SGCG	1.88547	0.0249014	51.1929	16.23	59.14	45.12	37.94	59.08	73.4	19.68	63.99	20.47	18.45	9.77
TRINITY_DN20358_c0_g1_i13	PLPP1	1.88436	0.0238856	39.13	12.67	48.5	50.65	48.5	24.25	14.69	22.24	65.08	10.93	11.28	15.8
TRINITY_DN13954_c0_g1_i9	CBX7	1.86933	0.0229861	15.2743	5.06	11.33	12.98	24.27	21.72	7.57	9.95	19.1	5.28	3.25	6.65
TRINITY_DN2231_c3_g1_i1		1.86288	0.0195105	37.0514	12.0433	46.27	40.2	35.08	34.2	15.11	30.97	57.53	12.13	16.81	7.19	NFE2L1, mRNA, Phocoena sinus	ATTGTCAGAATATCTGTGACAAAATGGTTCCACAATATTTTTTAATTTCTTTTTAAATATTTTTATTTCTTTTTTAATTTTTTGTTTATTTTTTAATTTATGGCCATGCCATGAGGCATGCTGGATCTTAGTTCCCTGACCAGGGATTGAACCCGTGCCCCCTGCAGTGGAAGCACAGAGTCCTAACCACTGGACTGCCAAGGAAGTCCCAGATCCACTGTTTCAATCTCTGCCCCACATACGATCTCACCAGTGAAGCCAGGGCTATTTCAGAATCAACAAAAATAGAAAAAATACAGAACTGAGGGAAAGTAGAGATCTAGAGACATGCTCAGTGTCATCAAGACCTGGCCTCCACGGCTGACTTCTTGCCCTTCCTAGGGAAAGCTGAACAGCAAT…
TRINITY_DN15837_c0_g1_i11	REX1B	1.86215	0.0023314	32.9029	10.5433	23.19	53.94	38.66	20.54	25.05	33.52	35.42	4.74	16.65	10.24
TRINITY_DN6729_c2_g3_i7	CTDP1	1.85661	0.0480303	8.64857	2.81333	10.13	12.99	6.98	5.26	4.82	11.15	9.21	0.86	5.34	2.24
TRINITY_DN2691_c0_g1_i24	NAT9	1.85606	0.0420026	12.1486	4.01667	13.09	16.5	10.45	11.93	2.62	12.13	18.32	3.86	4.58	3.61
TRINITY_DN4415_c0_g1_i5	LHPP	1.85507	0.00459289	7.56286	2.46333	4.05	8.36	6.11	12.5	6.11	8	7.81	2.66	2.35	2.38
TRINITY_DN3587_c0_g1_i1	ATRAP	1.83603	0.0132732	12.4829	4.01	7.42	21.04	14.2	14.63	6.57	7.33	16.19	3.64	5.41	2.98
TRINITY_DN904_c0_g1_i3	UCKL1	1.83507	0.0103714	46.26	15.5367	56.37	37.4	51.07	51.61	33.9	27.55	65.92	15.91	20.46	10.24
TRINITY_DN90_c0_g1_i80	ARFG1	1.8331	0.0363471	7.96571	2.67667	6.59	10.51	8.26	10.06	1.86	9.41	9.07	2.19	3.22	2.62
TRINITY_DN4818_c0_g1_i1	ORML3	1.83141	0.0134221	23.63	8.22	20	26.66	22.55	35.37	16.65	12.28	31.9	4.97	7.86	11.83
TRINITY_DN1760_c0_g1_i15	NB5R1	1.82227	0.0224681	85.3171	27.0767	52.25	125.96	45.11	57.34	112.58	86.16	117.82	27.54	43.05	10.64
TRINITY_DN1556_c0_g1_i6	NUP98	1.80426	0.0124688	8.03857	2.79667	6.74	8.02	11.66	6.71	6.91	4.02	12.21	1.54	3.28	3.57
TRINITY_DN3742_c0_g1_i19	ZFY27	1.7989	0.0296239	6.19429	2.09667	8.64	6.55	3.88	7	3.84	6.1	7.35	2.75	2.39	1.15
TRINITY_DN4785_c0_g2_i2	THTPA	1.79687	0.0387257	12.77	4.30667	7.31	11.79	13.97	19.75	6.85	14.68	15.04	4.13	6.7	2.09
TRINITY_DN3294_c2_g1_i1	DGCR6	1.76233	0.00378061	33.12	11.43	21.78	39.9	33.79	51.17	21.72	26.85	36.63	13.08	12.25	8.96
TRINITY_DN2904_c0_g1_i1	LRP10	1.75043	0.0176915	57.8086	20.4233	77.69	51.67	67.06	38.33	44.33	35.57	90.01	19.78	27.59	13.9
TRINITY_DN2898_c1_g1_i12	MP2K3	1.74734	0.0234901	55.29	19.27	41.69	50.48	50.48	90.01	31.85	53.07	69.45	26.23	19.08	12.5
TRINITY_DN4498_c0_g1_i3	EMC10	1.74074	0.0133811	139.991	50.4533	92.6	194.1	221.37	161.92	63.08	104.26	142.61	34.95	48.75	67.66
TRINITY_DN23832_c0_g1_i6	PRS4	1.73332	0.0457804	515.634	179.983	476.58	392.64	488.66	347.37	366.27	466.77	1071.15	189.6	266.89	83.46
TRINITY_DN1464_c0_g1_i12	CHMP6	1.72622	0.0424589	27.2943	9.16333	16.92	40.2	20.93	32.25	17	20.58	43.18	14.12	9.12	4.25
TRINITY_DN695_c1_g1_i1		1.7129	0.0263754	34.5571	12.69	41.65	45.52	34.66	19.46	18.79	56.02	25.8	9.64	15.46	12.97	INSR, mRNA, Phocoena sinus	AGCTACAGTGTAAAACATAAATCTTGTTTGTGGAACAAAAGTTAGAAAGAAAGAAAAAAACAAAAAACAAAATCCTGTCCTAGTAGAATTCCAAACTTTGCAGAGTGGGCTTCAGGAAAGTTTTTTTCATCCAGAAGGATGTTTTTTTTTCCTTCACAAAATCAGTTCCTCAAATTGACCAATAGCTGCTGCTTTTGTATTTGGGATATAGTTTTGCAGTCCTGGGGTGTGGCTCACGTGTGTACTCGTGTGTGCGTGTGTGTGTGTGTGCAAATCATGCGTGCTGAGTGGCCGCTTTGGGGATCAGCCCATGAAGGTTCTGCCCTTCTGGAGTGTGTGAGCCCCTGATCTGCTCCCCCCACCTCCCTTCCTTCTTACCTACTGGGACACTGTGCCCTC…
TRINITY_DN15833_c0_g2_i1	ZN691	1.70143	0.0242521	13.05	4.57	12.28	14.17	8.82	10.09	11.52	18.68	15.79	5.91	6.08	1.72
TRINITY_DN1434_c0_g1_i6	PGAM5	1.70109	0.0249314	75.6271	26.7533	48.93	73.41	122.49	62.72	41.47	78.46	101.91	33.94	31.03	15.29
TRINITY_DN6374_c0_g1_i2	PDRG1	1.69845	0.0457804	40.36	14.3267	54.19	49.91	45.95	26.21	19.71	35.91	50.64	20.75	14.47	7.76
TRINITY_DN1815_c0_g1_i2	DPH3	1.69797	0.0160958	24.5643	8.87	21.12	23.92	30.93	28.86	11.92	20.53	34.67	10.91	9.52	6.18
TRINITY_DN17194_c0_g1_i6	COMD5	1.69125	0.00328623	7.57429	2.73	6.83	12.67	6.76	5.29	5.01	8.12	8.34	3.07	3	2.12
TRINITY_DN695_c1_g3_i1		1.68402	0.00621199	18.4457	6.89333	20.32	19.22	14.71	13.69	13.07	29.02	19.09	4.3	9.72	6.66	INSR, mRNA, Phocoena sinus	AAAAAAAAAAAAAAAGAACTGAGATGATGAAGAGTTTTGAGAATATATTTGTAACATATTTAATTTAAAAAAAAAATCTCCAGCATCAGCCTCATAAGTTATTGACCATTTCCCGGGGGGGCGGGTAGGGCATGGGGGTCTGTCTGCCTGTGTGTGGGGAGGGGGACCCAGGCACCAATGGCCTCTCTCCTTGGTCTTCAAGGCATCCATTTTTCTGGGACTAAAGCCACGTTAGCTGCTAACCCTTCTGGACGTCGTGATCAGGCCACACTGAGCATGTGGGTGATGGTGTTTGATGGATAGTTTGGTTTCTGGTAAGCTGAGCCCTGCCTTCGAACACACTTGTGGCCCTTGGATCTTCTGGTTCCCTGTACGTACCTCTGGAGCTTCCTCGGCTGT…
TRINITY_DN1787_c1_g1_i3	SRPK3	1.67256	0.043151	21.4714	7.56333	9.4	35.43	9.48	19.75	22.6	15.34	38.3	6.84	10.06	5.79
TRINITY_DN13_c1_g1_i6	DVL1	1.67071	0.0154479	58.9471	21.0933	32.9	103.93	62.58	68.65	33.98	43.81	66.78	21.63	28.34	13.31
TRINITY_DN42380_c0_g2_i40	TBC17	1.66593	0.0358199	25.5529	9.59	26.32	25.33	38.52	23.3	18.78	10.41	36.21	8.93	12.47	7.37
TRINITY_DN3839_c0_g1_i3	SIVA	1.66079	0.00515308	51.9271	19.4467	35.23	66.12	60.77	54.53	23.1	66.71	57.03	17.89	20.09	20.36
TRINITY_DN9351_c0_g1_i71	TRBP2	1.65922	0.0187292	7.32143	2.72667	4.73	9.17	5.42	11.19	5.85	9.6	5.29	2.34	3.11	2.73
TRINITY_DN108205_c0_g1_i1	B3GT6	1.65893	0.00275319	10.6114	4.02667	9.52	10.59	15.78	11.08	7.23	8.78	11.3	3.29	4.79	4
TRINITY_DN24402_c0_g1_i40	RABL6	1.65478	0.0237009	52.26	19.0767	36.89	59.25	44.69	52.59	28.39	63.24	80.77	19.99	27.62	9.62
TRINITY_DN2184_c0_g1_i12	ZN777	1.64953	0.0486557	6.32	2.35333	4.74	6.46	6.57	8.66	4.59	5.45	7.77	3.27	2.93	0.86
TRINITY_DN3873_c2_g3_i1		1.64647	0.00597348	68.0429	24.8433	31.96	88.23	90.09	63.89	53.45	47.78	100.9	26.78	28.39	19.36	ALPK3, mRNA, Monodon monoceros	ATGAAAAAGACCAGACAGTGCCTAAGATACCAGCTAGTTACTACTGTAACCAAAGGTTTCTGGTTGGGCAAAAAGGTCTGTCTCAGCTGCAAAGGTAGAGTCAAAATCTCCCACTTAATTTCCAGACTTTCAAGGGAGAGGAAGTCAACTATCTTTGAAGAAAAACCTTGTTTTAACACTGAGATGCATATTGTTAACCTTCCTTGCAGCCTTCCCCAAAGGGATCTGTGTTCACTTATCTGGGAACGCAAAGGAAAGGAAAGTACTCAGACTTGGGGAGAGGGGTTCTGTAGGACACTGGCTCCAAGCCAAGTCCAATTTCTGGGTACAGTAGAAGAGCATGTGGTCTCCCAATCCATAGAGATGTTTAATAGACTAAATTTTGCGCCATAG
TRINITY_DN4294_c0_g1_i10	PSMG4	1.64441	0.0425293	5.64571	2.07667	2.26	5.39	4.91	6.9	9.29	3.53	7.24	1.96	2.81	1.46
TRINITY_DN613_c0_g2_i1		1.6354	0.00624551	154.811	57.17	168.76	240.79	105.01	105.65	119.2	171.46	172.81	61.98	75.39	34.14	NFE2L1, mRNA, Phocoena sinus	GAAGGAAGGAAGGAAGGAAGGAAAACAGAAAACCCAGAAAAATCAAAGCGGGAAGAAAATCAGAGGGCAGGTTAAGTTGGCTCTGGCCAGGATTCCAGGCAGCAGGTTTTAGAGGGGACTAGATTACTGGTGTGAGTAAACCCCACTTTAGCCTAGGGGAGGGGTGGAACACGGAGTCGGTTCTGAGAGGGGCCTGTGAACTCTTCCTGCTCCTGCACTTTGGCATCCCTGACGGGGAGCTCTCGGATGATATCTCCTGTGAGGTTTCCATCAGAGGGGAGCCCCTGGGACCCGACACTGGCTTGGAGGGTTAGGATCCAAGGGTAGAGTCAACAGGCAGAGGTCGTGAGGCCTCATGCTGCAGCAGCCCCAACACCAAGCATGTCACTCACTGCCCTG…
TRINITY_DN1592_c0_g2_i11	LEMD2	1.60563	0.0154479	33.3486	13.1233	29.54	45.08	45.67	27.97	13.12	39.81	32.25	10.91	11.56	16.9
TRINITY_DN7652_c0_g1_i10	NP1L4	1.60212	0.00116453	68.6714	27.0233	81.96	72.13	48.61	77.03	61.65	68.07	71.25	26.88	32.67	21.52
TRINITY_DN18617_c0_g1_i5	TFG	1.59477	0.0306195	24.2414	9.38333	24.14	23.83	31.07	16.24	11.04	24.86	38.51	9.62	11.62	6.91
TRINITY_DN8396_c0_g1_i1	ZN579	1.58024	0.038347	12.3586	5.01	7.3	10.06	19.15	12.36	12.13	9.4	16.11	4.11	3.84	7.08
TRINITY_DN2329_c0_g3_i5	RN220	1.56995	0.0107528	55.5257	21.6333	29.24	67.34	48.55	71.36	48.32	48.43	75.44	21.93	29.19	13.78
TRINITY_DN7335_c0_g1_i2	OTU7B	1.56991	7.88696e-05	11.9657	4.80667	12.82	15.09	11.49	13.44	9.81	8.96	12.15	4.48	5.08	4.86
TRINITY_DN11591_c0_g1_i1	EFL1	1.56697	0.000547069	7.16	2.84	4.92	9.9	7.2	6.3	4.84	8.77	8.19	1.87	3.44	3.21
TRINITY_DN1068_c0_g1_i1	TOLIP	1.55877	0.00845543	38.2029	15.2267	41.97	44.44	41.51	29.81	18.53	46.09	45.07	16.42	16.64	12.62
TRINITY_DN814_c0_g1_i18	BRMS1	1.54742	0.0319221	11.0714	4.33333	7.8	11.63	9.38	8.17	10.95	11.37	18.2	3.68	7.15	2.17
TRINITY_DN130_c0_g1_i74	TERA	1.54315	0.0154479	236.029	92.2467	222.7	249.55	211.08	135.48	221.94	237.87	373.58	117.64	106.51	52.59
TRINITY_DN3908_c0_g2_i3	MOB2	1.54212	0.0335769	97.5643	39.3033	67.92	100.96	135.3	58.23	62.98	75.22	182.34	34.45	49.85	33.61
TRINITY_DN12610_c0_g1_i7	EMRE	1.53169	0.0366055	103.604	41.3167	83.14	177.88	87.57	110.32	45.84	141.5	78.98	51.15	35.24	37.56
TRINITY_DN2117_c2_g1_i1	UBAD1	1.53029	0.00292253	33.9743	13.7867	26.39	28.87	44.41	22.66	37.84	39.02	38.63	12.08	19.33	9.95
TRINITY_DN4948_c0_g1_i2	ANO10	1.52898	0.0248764	23.5271	9.15333	9.75	33.94	18.48	21.95	27.11	21.72	31.74	9.58	12.85	5.03
TRINITY_DN5034_c0_g2_i1	ABHD4	1.52856	0.0495898	32.84	13.18	30.69	44.88	36.94	13.01	17.42	30.33	56.61	11.82	16.29	11.43
TRINITY_DN1544_c0_g1_i11	GLU2B	1.5156	0.048067	14.9643	5.89	9.91	27.49	12.35	7	18.68	12.56	16.76	7.5	2.86	7.31
TRINITY_DN5133_c0_g1_i4	CS047	1.48704	0.0335769	11.8529	4.93	15.36	14.4	11.91	8.02	6.94	10.68	15.66	5.79	5.76	3.24
TRINITY_DN58_c0_g2_i1		1.47806	0.026924	37.0771	16.0233	43.99	37.42	31.99	20.65	21.41	48.72	55.36	11.5	17.55	19.02	SYNPO2, mRNA, Globicephala melas	GGCTCACGGGCCCAGCCGCTCCGCGGCATGTGGGATCTTCCCGGACCGGGGCACGAATGCATGTCCCCTGCATCGGCAGGCGGACTCTCAGCCACTGCGCCACCAGGGAAGCCCCACAAAGCATTTTTGACAGCTCCAAGGAAAACCATCTACTTGATACAAGAGATATGTCTAGAGACCTCTCATAAAAGCTTGCCTGGTGTGAGGGTACATGGTACCATTTTAATCCTCTGAAAATATCTGTATTCCTGTTCCTTTTCTGCTGTCACTGTCAATCTGCTATATTTTCACTACCCTATTAAAATATTACTTTCTTCTTTAATCTGTTCAATGTATGAAAAAAAAATACTTCCCTGTATGAGCTGTTCTGACCTAAGTCATTTCTCTGATATTTCTCTT…
TRINITY_DN1555_c0_g1_i36	UB2Q1	1.46701	0.0183458	23.7229	10.3833	16.02	28.04	29.28	27.55	18.26	13.76	33.15	6.59	9.78	14.78
TRINITY_DN695_c1_g2_i1		1.46462	0.0115776	41.2743	17.5567	38.52	50.36	59.64	32.69	22.63	33.9	51.18	18.75	17.2	16.72	INSR, mRNA, Phocoena sinus	ATGTCCATTGCATTCTCTCATGTCTTTGAAAGAACAAATGCCCATCTGTTCTTTCTCTCCAACCTCAACTCTGGTATAAATCAATATTCTGAAGAACATTCCAGAAGATTTTCTGAAGGGACACCATTCTACAGGTATCATTTATATACAATCAGCATGTCCATGTTCCCCACTCCCAACAAAACCATCATTTCTGAATCGCCTATGGTGCCAAGTGGCATCCGAACCTCAAACTTCCACCCACCACAAAGTAGGAAAAGATTGTCGTTTGGGGGACTCCAGCACATCCCATCATGTACCCAGATGGCGAGCATGGGTTCCTGCCCACTGACCAATGTTATGACGGCTACAAATAAACACCTCCCAACCCAACAAGCACATTTCATGGCAGACCATCCA…
TRINITY_DN15428_c0_g1_i4	WBP1L	1.45509	0.0202843	19.9643	8.62333	17.22	23.11	28.2	12.57	13.45	29.07	16.13	6.39	11.74	7.74
TRINITY_DN5768_c0_g2_i5	PKHJ1	1.45303	0.0357639	11.1886	4.81	9.26	10.85	10.92	15.87	9.42	9.48	12.52	6.47	2.84	5.12
TRINITY_DN4176_c0_g1_i3	SVIL	1.43876	0.011828	16.6371	7.03333	11.25	18.11	11.32	14.26	17.06	16.64	27.82	7.23	9.17	4.7
TRINITY_DN2182_c0_g1_i6	DNJB5	1.43667	0.0222187	33.5243	14.5733	32.61	46.66	16.38	43.15	33.27	30.57	32.03	14.52	17.74	11.46
TRINITY_DN15621_c0_g1_i1	ERF1	1.42256	0.0154479	65.4729	29.3333	62.42	59.92	85.99	67.61	38.29	50.85	93.23	27.18	27.17	33.65
TRINITY_DN9697_c0_g1_i2	XBP1	1.41386	0.0338035	68.7014	30.6233	81.95	72.05	84.39	51.88	39.51	48.24	102.89	32.71	26.99	32.17
TRINITY_DN1054_c0_g1_i1		1.41246	0.0184829	49.7286	22.1533	56.73	55.25	55.62	33.38	31.9	45.8	69.42	18.74	30.27	17.45	NFE2L1, mRNA, Orcinus orca	GCCACAACTACTGAGCCTGCACACCTAGAGCCTGTGCTCCGCAGCGGGGGAGGCCGCCGCAGTGAGAGGCCCGCGCACCGCAACTAGAGAAAGCCCACGCGCAGCAATGCAGCCAAAAATAGAAATAAATAAAAATAAAAAAAATAAATTCTAGCAGAGGGGAAAACAGTGAGCCTGGACTTAGTTCATTCCTATCAGTTCTGAGTTTTAAATGAGAACATCCTCATGGTGTCCATGAGAAGGCCCAACTTGCACATCAGATTAGTATGACTTGATCAGATAAATTTGATCTCAAACAGAACTCAGCTCCATACATAGTTCAGGATTTGGAGCCATTGCAGAAATTTGGATTTCAGAGTTTCAATTCCACCAAATTATTTTGGAGTAGCGATTTGTTCT…
TRINITY_DN2514_c1_g1_i4	TDIF2	1.41201	0.0241036	27.9286	12.15	18.38	25.54	34.66	25.83	19.83	26.09	45.17	15.47	8.95	12.03
TRINITY_DN20103_c0_g1_i7	RBM20	1.39971	0.0218846	39.4786	17.63	47.51	41.98	30.36	32.68	29.91	52.12	41.79	19.04	22.25	11.6
TRINITY_DN235_c0_g4_i1		1.39121	0.0328779	186.121	83.5	237.24	222.66	124.64	138.58	135.91	153.05	290.77	83.73	100.66	66.11	LOC113615057, mRNA, Sagmatias obliquidens	ATGGTGTCGAACCTCCCTGGAGAAAATGCTACCTCAGAAAGGGAGAGCACCTGCCCAGCCCAGACACCCTCCCTCTACATGGACTTCAAATCTGATCCTAGGTCAACAGCTCCCACCTTCTCAGCGCCAAGGGATGCCAGAGGAGGAGGTGGGGAGTGTGAGGGGCCAAGTCTGCACTGCAGAAAATGCTCTTCCAGAGGAGAAGCCTTGGAGACTCCCAGGCCATTTCACTACAAACTGTTACGTTTTAATCCTTTATTAGAAACCATGCAAACTTTAATACAAAAAGTACAAGTGCAATAA
TRINITY_DN17595_c0_g1_i5	PYM1	1.38767	0.0440129	9.55143	4.27	8.48	10.88	6.84	11.46	8.46	6.33	14.41	5.02	3.73	4.06
TRINITY_DN23483_c0_g1_i1	MGRN1	1.38647	0.0112748	29.3686	12.94	23.24	34.5	38.38	22.7	19.84	27.29	39.63	14.89	14.71	9.22
TRINITY_DN20_c2_g1_i1	TSR1	1.38291	0.000886488	13.3143	5.92333	10.84	14.28	14.8	11.04	10.44	14.15	17.65	7.13	5.41	5.23
TRINITY_DN3597_c0_g1_i2	PCBP4	1.36651	0.0173574	38.1571	16.9867	15.3	59.95	35.59	40.35	31.28	37.85	46.78	14.53	21.44	14.99
TRINITY_DN7402_c0_g1_i5	FOXO4	1.35547	0.0322558	26.1614	12.19	24.11	49.71	26.18	26.28	17.23	18.71	20.91	8.51	10.51	17.55
TRINITY_DN237_c0_g1_i39	FBXW5	1.35069	0.0363348	13.7057	6.24	7.87	20.55	13.06	15.12	14.05	7.4	17.89	6.69	4.37	7.66
TRINITY_DN2229_c0_g1_i1		1.34266	0.00747495	77.8586	36.1067	79.99	91.48	83.57	65.86	54.93	67.56	101.62	36.99	44.56	26.77	TPD52L2, mRNA, Neophocaena asiaeorientalis asiaeorientalis	GTGGGGAGAGCGCTAAGTATAAGATGTGTGGTGTTTTCTAAACTCCTTCCCTAAGTCGCAGAAGGAAGAGTCATCCAGAAAGCCCTGCCTGATCTGCAGTTTTATTTCAAAATGCCAAACAGGAAAACTACCCATTTTCTGAGAGCTTCCGGAAAGCTGATTATCAGCACATGCCTGATCGTTACACTAACGGTCTAGCTTTAAGAAAAGCGAATTCTTTATTTTTTAAAAGCGGCGGGTTTTTCAAAAAGCAAAGCTAAGCAAAGCAGCTTTAGCCTCACAGTTAGAAAATATTATTCCTTTGGGCTCAAGCTGAAGTGCAGCCTTACATTGCCGTGTGTTTTATTTGTTTATAGTGTTTTTATATATAAACGAGGGCTCCTTAGCGGGTTTTGAGCG…
TRINITY_DN382_c1_g1_i4	FURIN	1.33582	0.0272513	18.1886	8.57667	17.41	14.59	20.66	19.46	13.95	14.38	26.87	7.84	10.99	6.9
TRINITY_DN6992_c0_g1_i33	RL13A	1.29607	0.0465777	6.15714	2.93	4.53	9.2	7.71	3.72	5.4	5.7	6.84	1.5	3.43	3.86
TRINITY_DN4569_c0_g1_i7	PAQR1	1.27923	0.021569	59.7657	28.2567	44.48	68.87	59.52	62.34	53.67	48.02	81.46	34.49	32.82	17.46
TRINITY_DN106726_c0_g1_i1	GFRP	1.26422	0.0482375	25.0657	12.5667	17.15	25.73	30.89	35.03	17.3	22.88	26.48	11.03	13.57	13.1
TRINITY_DN2329_c0_g5_i1		1.26002	0.00268982	94.2686	46.6767	100.93	118.52	80.02	82.08	73.32	112.44	92.57	49.88	48.9	41.25	RNF220, mRNA, Phocoena phocoena	CCCCCCCCCCCCCCCCCCGCCGACTGACAGATGGACAGACAGACATGCAAACACCAGACTGAAGCACATGTAATATAGACCGTGTATGTTTACAATGTTGTGTATAAATGGGACAACTCCTCACCCTCTATCCCGTCCCCTGCCCTTTGGTTGTATGATTTTCTTCTTTTGTTAAGAACACCTAGAAGCAGTGCCTCGTTCAGGGCTGGCTGGGGGCTCGGCCCATCCACCTCTTGGGGTGCCTGCCTCTCCCTCCCCACTCCCTCTCCCGTGGTTCTCTTCCCTCTCCCATGTGCTCGGTGTTCAGTGGTGTATATTTCTTCTCCCAGACGTGGGGCACGTGCCCCAAGGGACATGATCCTCTCCTTAGTCTTAGCTCCTGGGGCTCCTCATAAGGAG…
TRINITY_DN5471_c0_g1_i7	RMD5B	1.23607	0.0187292	9.89857	4.94	7.47	7.66	7.5	9.63	13.55	10.41	13.07	5.04	4.86	4.92
TRINITY_DN4961_c0_g2_i1	BAHD1	1.23062	0.0267659	12.8943	6.56667	13.5	15.77	17.24	8.21	8.78	12.34	14.42	4.98	7.39	7.33
TRINITY_DN1956_c1_g1_i1	UCK1	1.15262	0.0328996	17.6771	9.04667	11.01	20.76	14.84	14.33	21.42	16.48	24.9	9.61	11.53	6
TRINITY_DN1854_c1_g2_i3		1.10587	0.00309561	13.2871	7.25333	9.91	14.64	13.34	11.08	10.13	15.77	18.14	6.61	7.5	7.65	unspecified on chromosome 28 (genome assembly), Rangifer tarandus tarandus	ATGGTCCTGAGACCCAGCTCTGCCCCTGATGGCGTCAACATGGGATACGCCCCCTCCTTCTCTGGGCTTCTGAATGAGGCGAGGGTGGGGAGGGGAGCTCTGAAGTCCCTCCAGTTCAGACCACCAGGCTTCTTAGAGGCTCAGGCAACCCTGGGGCTCTATCTGTGCTGTGTCATGTCTGAGCTACAAACAGCCCCAGTGACTGCCGGGTCCTGGGTGCTAGTGTGTGTGTGTGTGTGTGTGTGTGTGTGTGTGTGTGTGTTTTCATTTGCAGAAGTTTTGCCACCAGTGGGGGTGTTGAGAGCATCTCCACTGGGGCGAGACCTGCCATACGTTGTCCACTTTTAA
TRINITY_DN22656_c1_g1_i1	RER1	1.0864	0.0153758	39.4829	22.2333	33.39	48.57	48.55	38.92	30.06	30.4	46.49	20.53	20.01	26.16
TRINITY_DN341_c0_g1_i50	MBRL	1.08428	0.0469965	55.2329	30.6833	49.87	63.5	65.94	62.42	35.23	54.49	55.18	34.33	31.5	26.22
TRINITY_DN2776_c0_g1_i1	CENPB	1.07181	0.0150711	62.4214	35.1833	55.77	88.37	57.56	70.9	44.2	57.26	62.89	31.86	39.93	33.76
TRINITY_DN5817_c0_g3_i8	SYT2	1.03731	0.0289197	12.4829	7.16667	12.45	17.06	11.45	10.33	9.92	15.68	10.49	6.12	9.24	6.14
TRINITY_DN2343_c0_g1_i4	TM222	1.02576	0.0467952	31.1057	17.7533	18.65	38.35	38.61	32.69	26.38	29.64	33.42	17.57	22.05	13.64
TRINITY_DN6592_c0_g1_i8	DJB11	1.00181	0.0260158	24.94	14.59	22.99	33.37	25.49	21.38	17.64	30.86	22.85	14.19	16.77	12.81
TRINITY_DN7005_c1_g1_i6	CD302	-1.05926	0.0377543	4.01714	9.93333	3.53	4.31	4.29	3.66	5.67	2.77	3.89	8.32	8.85	12.63
TRINITY_DN2596_c1_g1_i7	CALM2	-1.20964	0.0167277	13.0843	35.21	8.55	18.34	9.29	8.35	17.24	18.43	11.39	26.41	39.9	39.32
TRINITY_DN7170_c0_g1_i1		-1.30303	0.0313005	5.76143	16.4533	2.93	7.23	4.63	3.18	8.98	5.93	7.45	14.18	13.16	22.02	HTRA4, mRNA, Phocoena sinus	TAAAAAAAAAAAAAAAAAAAAAAGATTTCACACAAGTAACTGTAAATCTGTTCTTGATTAGGTAAGATAATATGAGGGGCCTCAGGCCCCTGGAAAGAAAAGCAGACTCTTCCTTAAAGGATATTACTACTGAGTGCTGGGTAGAGTTAGGATTGATCTGGGGGGGCAAAGAGAAACTGAACACATTCTGTCAAAATAAGCATGGTACCAAAATCTCTCAGTGTGGGCTATAGCAATCAGTCATAGGAAAAGAGACAGCCAAGGTTTCGAGTTCCCAAATCACTGGGACTAAAAGAAAATGTTCTGAATTATAAGTGGTTTTTAAAACTTAGTTCCCATCCCTTGCAATCTGAGTTGAAAAGAATATAAGGTAAAAATGGGGTTTGTAAGGTAAATCAA…
TRINITY_DN28363_c1_g1_i1	GBB4	-1.57471	0.0486034	2.20857	7.97	1.97	1.9	1.62	1.67	3.47	3.27	1.56	6.5	4.07	13.34
TRINITY_DN13386_c0_g1_i4		-1.60326	0.0170816	5.24143	19.5767	4.74	5.99	6.38	4.45	5.47	3.91	5.75	7.79	19.25	31.69		GGAGCGGCTGGGCCCGTGAGCCATGGCCGCTGAGCCTGCTCCGCAACGGGAGAGGCCACAACAGTGAGAGGCCCGTGTACTGCAAAAAAAAAAAAGTTAAGTAAAAACCCTGTAATCTTAAATTTGAATTGAAAATTTTGGTATGAACTCGTGATGTATTTTTCTCTTTAACAAATGAAAAAGTGTTTCCTAACTTTGTCCAATGAAAAGCCTAGAAATAAGGGCCAATTCAGTAACAATGAGCACTTGTAACATCTGGATTGTGGCCTCTAAATACAATTCCCCACTAAAAGGGACTAAGAATCCTGAGAAAAATGGCTGATTCCAGGTCTGGAACAGGAAATGTACAAAATGAGTTGGCATATCTTGCATCAGAAAGCAAAGAAGCCATCAAAGACC…
TRINITY_DN1846_c0_g1_i51	VKGC	-1.7001	0.0387231	1.68	6.27	1.32	2.57	0.74	0.49	2.75	1.85	2.04	5.64	5.13	8.04
TRINITY_DN2108_c0_g1_i1	TSN12	-1.76553	0.0371547	7.04571	29.4367	5.89	11.66	5.08	7.95	9.19	5.77	3.78	13.73	17.96	56.62
TRINITY_DN13386_c0_g1_i2		-1.83277	0.000187748	4.10857	17.5333	2.99	3.53	5.58	3.53	4.86	3.29	4.98	10.51	21.41	20.68	unspecified on chromosome 7 (Genome assembly), Alces alces	ATGAGATTGGTTGAAGAAACCGAGGCACAGAACAGTAAGGTCACACAGTTAGTAAGGGATGGGCCATGCTTTAACCAGGTCTCTCTCAATCCAAAACCCAGGGGAGTGCAACAGGAAAGGCCCAACAAAGTCAAGGTGGAAGGTATGCAGTCTTTTTCCAACTTCTTGCCTTTCACTTGGGTAAATTTCCCTCCCTCAAAGGAAGACAGCTCTAATGTTTTGGTTCTGATTTTTGTTCTTATTTTTCTTTCGCCCCCTGTTTTCCACGTATATATTTTGGCCACTTGTAAAATCCTATAA
TRINITY_DN69363_c0_g1_i1	KCMB4	-1.8412	0.0432642	1.17429	5.05	0.42	1.35	1.57	1.24	2	1.04	0.6	2.06	5.79	7.3
TRINITY_DN4134_c0_g1_i1	VPS35	-1.86252	0.00529614	1.96571	8.27	0.6	3.44	1.48	1.51	2.63	2.38	1.72	6.5	6.66	11.65
TRINITY_DN4101_c0_g1_i13	ITA1	-1.87261	0.0408124	2.74857	12.27	1.8	2.47	2.76	2.44	5.95	2.74	1.08	7.3	8.82	20.69
TRINITY_DN16856_c0_g1_i1	RAP2A	-1.89879	0.0409313	1.82286	8.28667	1.3	1.86	1.15	1.8	4.19	1.28	1.18	5.03	4.88	14.95
TRINITY_DN9901_c0_g1_i22	ISK6	-1.91404	0.0171819	1.12571	5.07667	0.46	1.2	1.89	1.59	0.61	1.31	0.82	4.63	4.18	6.42
TRINITY_DN5176_c0_g1_i2	SPRL1	-1.91702	0.0105984	62.1257	190.847	34.69	58.82	21.23	29.42	210.46	57.94	22.32	202.21	184.4	185.93
TRINITY_DN2008_c2_g1_i1	LOC109549603	-1.92527	0.0190485	1.72857	7.73667	1.77	2.78	0.75	1.43	3.23	1.41	0.73	6.19	8.02	9		ATGGCAGTGCAAGCTGAGGCCCCTGTGCCAGTGCTACAGAGCCCTTCCCTAGCAGTGAAAGTAACACCAATCTCCTTGGACACACCCAGTGGCAATTGCCTAACAAGTCATTCCTACAGCTATTACTACACCTCTATGGAATTACCTTTTGTTGCACACACAGTCACGCTTCCCAGCATGGCCCAACCCTGGAGGCTGGGCAGGATCCACTCCCGGCAACCAGCTCATAGACCCAGAAGCTCAATCCCACCTCTCAACGACGAACTTTTTTGCCTTTTCTCAAGCAGGGGCAAAGCACCTTTCTTATTAATCTCTCTAAACCATAAAGGACCCTGTTGA
TRINITY_DN12618_c0_g1_i1	FKB10	-1.94509	0.00268982	1.82571	8.42333	2.06	2.83	1.84	1.04	2.37	1.85	0.79	6.86	6.84	11.57
TRINITY_DN15512_c1_g2_i1	IG2R	-1.95825	0.0272793	156.154	692.26	59.56	306.58	76.57	132.45	254.26	195.26	68.4	599.47	529.17	948.14
TRINITY_DN4888_c0_g3_i1	IFI6	-1.96504	0.0242521	19.2686	31.5733	2.18	101.56	3.24	8.61	4.41	7.29	7.59	24.13	27.53	43.06
TRINITY_DN11370_c0_g1_i2	PLCD3	-2.02852	0.0206577	3.97571	18.1733	1.95	3.72	4.67	3.93	8	1.85	3.71	27.1	14.78	12.64
TRINITY_DN6935_c0_g1_i58	IF122	-2.05007	0.00396524	2.08571	9.74333	1.2	4.15	2.04	1.14	1.89	2.78	1.4	12.92	7.78	8.53
TRINITY_DN20225_c0_g1_i1	CCND2	-2.1458	0.0428276	2.74286	14.6833	3.1	4.21	1.5	2.25	5.93	1.52	0.69	8.54	15.61	19.9
TRINITY_DN5688_c0_g1_i1		-2.16281	0.0362619	8.30286	15.4167	1.97	1.54	2.92	3.86	43.84	1.84	2.15	4.59	19.25	22.41		AAGGGGGAACATATTTTACGTATTTAGAAGGTTAATCTAGCAAAGATATATAGGTTATATTAGTTCAGTAAAAATGCTTATTCATTCAAAAACTATTTATTGAATACATATTGTGTTCTGCACAGTATTTAGTCCCTGGGAGTGGAGTTGCATTAATGAGTGCTTTTAATCTAGAACTCTCTTTGTGTAATACACTGTGCTACACCTTGGAGATAAAGAGAAATAAGACACAGCATCTGCCCTTTACATATCTTATTGTTGAACCAGCCTGTTGGATAATTGGGTCTGTATTGGTGTTTTTGTGTGCCCAGTTGCAACAATGATGGGTTCCAGGGGAAGAAGTCAATACTGGGATCACCAAGGCTTTTGTAGTGGTCCAGGTGATTTCAACTCAAGGGG…
TRINITY_DN80829_c0_g1_i1		-2.19773	0.0470797	1.07714	5.93333	0.65	1.78	1.09	1.39	0.95	0.26	1.42	3.64	4.06	10.1	unspecified on chromosome 25 (genome assembly), Alces alces	AAAAAAAAAAAGTCTGAAGGCATTGTTCATAGCCTTCTAGCGTCCAGTACTGTGGAGACATCTGCTGCCGGTATGATTCTTATTCCTTTATAGGAAGGGTGGCTATACATCCTGGTTTGTCTGGAATACCTTCAAATTTATCTTACAATAGTACATGCTTTTATTCCCAAAAATATCCTTCTTTGTTGATTAATTATAGACCCACCTTATTTGTAAGTGACCTGGTTTTTGTTTTTTGGAAGCTTTTAGGGTATTCTTATACCTGGTGCTCTGAGAATTCACAAGGCTGTGTTGAGAGTTCAGTTAATTTTTTTCCCCCCATTCATCCGCTCAGTACTCAGCAGGCCCTTTCAATATGAAGACTAGTGTTCATCAGCTCTGCCATATCTTATCGCAGAA…
TRINITY_DN4230_c0_g1_i2	T2EB	-2.22499	0.00526104	1.7	9.26667	1.41	2.09	2.13	1.54	2.21	1.94	0.58	11.88	4.43	11.49
TRINITY_DN1506_c0_g1_i12	CASP6	-2.26674	0.023793	1.75571	10.5267	1.87	1.52	0.62	1.68	2.71	2.99	0.9	6.94	5.29	19.35
TRINITY_DN6578_c0_g1_i5	LAMA4	-2.28739	0.0417276	2.91571	17.2667	1.82	6.62	1.85	3.28	2.86	2.07	1.91	7.86	4.6	39.34
TRINITY_DN1026_c1_g1_i1	IGF2	-2.33763	0.00621199	38.5843	226.563	24.43	68.19	27.65	33.82	80.42	16.71	18.87	151.63	324.31	203.75
TRINITY_DN17850_c0_g1_i2	ADA1D	-2.37733	0.0235294	1.46714	9.32333	0.94	0.62	2.04	2.4	2.06	1.77	0.44	8.81	5.26	13.9
TRINITY_DN16046_c0_g1_i4	TEFF2	-2.4274	0.0235527	9.10571	34.9533	1.3	7.76	2.49	7.35	37.96	4.46	2.42	32.59	34.49	37.78
TRINITY_DN5215_c0_g1_i3		-2.50124	0.0186198	1.23857	7.51	0.71	1.25	1.81	0	2.14	1.14	1.62	6.76	5.39	10.38	uncharacterized LOC137231800, lncRNA, Pseudorca crassidens	GCAGAGTCACAGTACCAGCTCTTTCGGGGCTCCCACTCCATCGGAGGAGGTAGATCACTTCCGACAAGTTGAGTTTAAGCCTTTTAACATTAAAGGATTAGCTCAGTTTTCCCTGCCGTGGGCTTCGGATGCTTGGTCACCTTGTCCTTGCTAGGCGAGCTTTACGGAAATGATCTACCTCCTCCGATGGAGTGGGAGCCCCGAAAGAGCTGGTACTGTGACTCTGCTGCTCACCTTTGTGTCCTCAGCTCCTCGCTCGGTGCCCGACCGCAGCGAGCGCGCAGTGAGCACCCGTTCTGGGTGCGAGCCAATCCCGTCTTTTTCCAGTTTTGTGGCTTTGGCTTGAGTTTCTCCGCAAGAGCAGATGGTGGTTTTGCGGCGACTCCGGACTCCTGCGTT…
TRINITY_DN5396_c0_g1_i2	ZN529	-2.50713	0.0242521	2.89286	19.4667	2.12	1.51	2.91	0.89	5.75	6.47	0.6	15.4	17.71	25.29
TRINITY_DN3787_c0_g1_i9	PPTC7	-2.54142	0.0327477	1.51429	9.91667	0.58	0.96	2.56	0.81	4.31	0.97	0.41	8.4	12.07	9.28
TRINITY_DN24172_c1_g1_i1		-2.58109	0.0191385	3.56857	5.71667	0.32	0.99	0.36	0.86	20.93	0.13	1.39	3.53	5.69	7.93	uncharacterized LOC137228934, lncRNA, Pseudorca crassidens	ATGCCCGTCTCTCAGTCTTGCCCTGAAAGAGGTCTTTTGGTATGCTTTGAAAGCTACTGCCTGAGAATCCAGCCTCCAATCAGCCTGTACCTGATGCTGACTGAAGTCTTCCCCACTGAGACACTGACAGGTATTAGCACGTCCTCAACTACGGGGATCCAAGAAGAAAAAGCCAATTCAAGACGGGGAGAGGTGGTTCTTCTATCTAATGCAGAAAAACCAACACAGAGAGTCAAGGAAAATGAAGACACAGAAAAATATGTTTTAAAAGAAAAATATAAAACTCCACAAACAGACCTTAATAAAACAGAGAAGAGTGACTGA
TRINITY_DN107967_c0_g1_i1	SIA8D	-2.69537	0.00725392	3.77429	20.7033	0.83	2.65	3.06	3.55	13.34	1.64	1.35	9.8	10.79	41.52
TRINITY_DN10401_c0_g1_i13	ALDOA	-2.7137	0.0135317	26.05	140.083	7.39	10.79	15.02	88.54	38.62	15.56	6.43	166.6	183.76	69.89
TRINITY_DN79239_c0_g1_i1		-2.77183	0.0259982	2.39286	18.83	0.41	2.41	1.39	1.78	7.79	2.29	0.68	10.33	20.14	26.02	CHODL, mRNA, Phocoena phocoena	ATTTTGCTAAAGGATGCACCAAAACTTCAAGTAAATAGGATGGACCATGCAGATTAAATTGCTATGAACACATCAGAGAAGTATGTGCATTGGAAGCAGTTATTTTTGTTTCTTTCACCTTTCATAAGTTGTAATCTAGTTAATGTAAGGTAAATTGAATTGAAGTTTACAGTGTGCAAAATATTTTTCCTTTACATAAGTGTTAGATAAAAATGGACTGTTCTTGTATTTATTTTTACAGTGTTTCATTTTTAAATACATGCTGTTTTGATTAAAGAAATGTATCACTGTTGTCAACTGAATTCATACACACATAAATATATTACCATAGAAAAAGTTTCTTTTCTAGAAATGGCTCATCTCCTTTTAGTTTCTCTGCTTTGGGTCAGAGTAGGTTTA…
TRINITY_DN84889_c0_g1_i1	CAN6	-2.79639	0.0402274	8.15286	20.2667	0.82	3.9	1.03	3.25	46.69	1.02	0.36	18.6	20.05	22.15
TRINITY_DN85662_c0_g1_i1	CXCR4	-2.90906	0.00353271	3.38286	31.63	2.5	6.3	1.85	3.69	3.28	3.57	2.49	6.66	15.21	73.02
TRINITY_DN4012_c0_g2_i1	IBP7	-2.97549	0.0170182	1.40143	13.3033	1.2	1.53	0.17	1.53	4.05	1.01	0.32	8.35	11.71	19.85
TRINITY_DN58476_c1_g1_i1		-3.0126	0.00954224	1.53714	15.3433	0.69	1.08	0.76	3.3	2.52	1.66	0.75	6.25	8.92	30.86	SOX8, mRNA, Delphinapterus leucas	AGGGTGAGGGCTGGGGGTGGGGGCAGATGGGGTGGGGCCCTTGCTCCAGGCATTTGCGAGCCTGGCTGTTTGGGAGGCATCAGGCAGAGCCCCAGCTCCAGGCCCCGCAGAGGTGGCCGGAACCCCGAGGCAGGAGAAGGGATTTGTCTTGTGGTGTTTCTGATCAGGTTGAGGTGCCCCTGGCACCTGGCATTAAGTCAAGGTTTAGAAGGCAGGGTGTCACTGAATTTCATTCCTGCTCACAACCGTGCCAAGTGGTGGAGGCGGGAATTTCCTGGGACGTGGTGGCTCCAGAAACACATTAATCTCGGCTCTTAGGAACCAGGCGCCACCTACAAGCTGTGAAACTAAAACCTTCTCCACTAAGCGCTTTTAGATTCTTAGTTTTAGAAGAATAAT…
TRINITY_DN35471_c0_g1_i3	PLIN5	-3.04167	0.00400036	5.74	22.7133	0.58	2.04	2.01	0.72	30.78	2.45	1.6	18.78	23.65	25.71
TRINITY_DN11921_c0_g1_i1	ITM2A	-3.04486	0.0132052	4.52286	44.3333	1.58	5.17	3.59	3.44	14.39	1.46	2.03	25.8	19.49	87.71
TRINITY_DN5330_c0_g1_i3	PGM1	-3.22427	0.00332854	2.21	27.0833	1.27	1.6	2.61	4.5	1.06	2.94	1.49	6.61	14.57	60.07
TRINITY_DN5641_c0_g1_i2	UCP3	-3.288	0.0493972	3.79	38	0.52	4.42	1.06	1.85	9.51	0.88	8.29	74.99	33.52	5.49
TRINITY_DN46446_c0_g2_i3	CHAD	-3.30646	0.00323364	1.74143	21.4767	0.32	1.98	1.09	4.57	1.92	1.52	0.79	8.38	22.26	33.79
TRINITY_DN9830_c0_g1_i5	CO1A2	-3.80203	0.0210432	22.0243	261.29	3.2	15.99	1.59	22.96	97.07	12.23	1.13	255.85	297.43	230.59
TRINITY_DN16068_c0_g1_i1		-4.00706	0.036178	2.19714	6.26333	0	0	0.39	0.75	13.91	0.14	0.19	1.46	2.64	14.69	uncharacterized LOC116665024, ncRNA, Camelus ferus	CAGAAGGAAAGAAATCATAAAGATTAGATCAGAAATAAATGAAAAAGAAATGAAGGAAACAGTAACAAAGATCAATAAAACTAAAAGCTGTTTCTTTGAGAAGATGTACATCTTTTCATTGGCTAATAGGTGTAGATATTATGGGGTCTAACAAGGATTCAAAAAGTCAGATATTAGTGTAAAAATCACCTGCAGTAGAGGAAAAATTATTCCAACTGGCCTTTTTCAGTCTACTTTTAAATTGTCCTCCAGCTAAGAGCCTTGTTATTTAAACCCTCTTAGTTCATAGTAGAATGAGAGATTCAATCTAGAGCATACAACAAATTACATTCTCACTTGTCCTTAGAATGAAAAACTGTAATGAATTAAGGGGAAGATTTCCAAAAACACATGGAAAAT…
TRINITY_DN97321_c0_g1_i1		-4.19793	0.0494532	1.64143	36.0033	0.24	0.84	0	2.68	6.86	0.87	0	16.08	12.45	79.48	C1QTNF3, mRNA, Phocoena sinus	TGTGCTATAAGTTCTGATGACAGCACCCCAAACTGGTTTACTTTAAGCAAAGAATCATTGGAATATGCGTTTACCTTGACGTTGAATCATATTTAAAATGCACTACAGAGATGTCCATCTAACAAATATTACATAAGGAATTCCCTTAGAAGCAATGAGCCCTTAATTTCTGTTACAGTTTGAATTTCCACAAAGGCTTTTTAACTATGTGTTTACGTGTATCTTGTATTGATTACCCCCTAGAGCTAGAAACAGAGATAATGAATTAGAGCTGCCCTTTTAGCTAATAATGTGTTCCACATTCATGCCAGTCTTTGACCCTTTCCTTTTGATCTACAAATATTTTGAAACTCTTCCTGAATCCATACACAATGCTATTTTAAAGTGACTGGATGTTAG…
TRINITY_DN45900_c0_g1_i1		-4.28473	0.040847	1.72714	5.99667	0.19	0.23	0	0	11.44	0.23	0	0.4	8.59	9	unspecified on chromosome 23 (genome assembly), Bos taurus	CTTAGCCCTGGGTCTGGATTAACCCTTAGTGAGCCTCAAATGGACTTTATTTGGAGACACACTGACACTTCATCCAAACTCTGTTCTCCTTCCTGGTTCTTTCTCTCAATTGTTGGAACCCCAAACCACCCCGTCACCTGAGCTAGAAACTCTTAAGTCCTTCTGACTTCTCCTTGTCCTTCACCCCTCATGTCTAACCAATCTCTGAGTCCTGACAGCACCCTGACCATGAGAATCTATGGGATCTAAAACCTTTGCTTCATTCCCAGGGCCCTAATGCAGAAAAAAGGAAAGGGTGAGAGAGAAGAAAGGAAGAAGGAAGGAAGGAAGGAAAAAAGAAAGAAAGAAGAGGGAAGGAAGGAGAGGAGAATGAAGGAAGGGATAAAAGAAAGTGGGAAA…
TRINITY_DN1441_c0_g1_i8	CO3A1	-5.53929	0.000208897	2.02429	122.327	0.42	2.89	0.89	5.47	2.19	1.88	0.43	24.72	8.22	334.04
